# Supplementary material for: Comparison of Imaging Models for Spectral Unmixing in Oil Painting
Source: Sensors (Basel). 2021 Apr 2;21(7):2471. doi: 10.3390/s21072471 (PMC8038140; doi:10.3390/s21072471)
Supplement: Supplementary file 1 [file sensors-21-02471-s001.zip]

Archive with 3 entries (3 files):
- supplementary_material/mockups_concentration.xlsx
- supplementary_material/mockups_reflectance.xlsx
- supplementary_material/readme.txt
