# Supplementary material for: Comparison of Imaging Models for Spectral Unmixing in Oil Painting
Source: Sensors (Basel). 2021 Apr 2;21(7):2471. doi: 10.3390/s21072471 (PMC8038140; doi:10.3390/s21072471)
Supplement: Supplementary file 1 [file sensors-21-02471-s001.zip › supplementary_material/mockups_concentration.xlsx]

## Sheet: Tabelle1
V	Vo	VO	vO	O	Vb	Vob	vOb	Ob	VB	voB	OB	vB	oB	B	Vw	Vow	vOw	Ow	Vbw	Obw	vBw	oBw	Bw	VW	voW	OW	vbW	obW	BW	vW	oW	bW	W	Vc	Voc	vOc	Oc	Vbc	Obc	vBc	oBc	Bc	Vwc	Owc	Bwc	vWc	oWc	bWc	Wc
1	0.67	0.5	0.33	0	0.67	0.5	0.25	0	0.5	0.25	0	0.33	0	0	0.67	0.5	0.25	0	0.5	0	0.25	0	0	0.5	0.25	0	0.25	0	0	0.33	0	0	0	0.67	0.5	0.25	0	0.5	0	0.25	0	0	0.5	0	0	0.25	0	0	0
0	0.33	0.5	0.67	1	0	0.25	0.5	0.67	0	0.25	0.5	0	0.33	0	0	0.25	0.5	0.67	0	0.5	0	0.25	0	0	0.25	0.5	0	0.25	0	0	0.33	0	0	0	0.25	0.5	0.67	0	0.5	0	0.25	0	0	0.5	0	0	0.25	0	0
0	0	0	0	0	0.33	0.25	0.25	0.33	0.5	0.5	0.5	0.67	0.67	1	0	0	0	0	0.25	0.25	0.5	0.5	0.67	0	0	0	0.25	0.25	0.5	0	0	0.33	0	0	0	0	0	0.25	0.25	0.5	0.5	0.67	0	0	0.5	0	0	0.25	0
0	0	0	0	0	0	0	0	0	0	0	0	0	0	0	0.33	0.25	0.25	0.33	0.25	0.25	0.25	0.25	0.33	0.5	0.5	0.5	0.5	0.5	0.5	0.67	0.67	0.67	1	0	0	0	0	0	0	0	0	0	0.25	0.25	0.25	0.5	0.5	0.5	0.67
0	0	0	0	0	0	0	0	0	0	0	0	0	0	0	0	0	0	0	0	0	0	0	0	0	0	0	0	0	0	0	0	0	0	0.33	0.25	0.25	0.33	0.25	0.25	0.25	0.25	0.33	0.25	0.25	0.25	0.25	0.25	0.25	0.33
0	0	0	0	0	0	0	0	0	0	0	0	0	0	0	0	0	0	0	0	0	0	0	0	0	0	0	0	0	0	0	0	0	0	0	0	0	0	0	0	0	0	0	0	0	0	0	0	0	0
0	0	0	0	0	0	0	0	0	0	0	0	0	0	0	0	0	0	0	0	0	0	0	0	0	0	0	0	0	0	0	0	0	0	0	0	0	0	0	0	0	0	0	0	0	0	0	0	0	0
[truncated: 125 more columns]
