# Supplementary material for: Comparison of Imaging Models for Spectral Unmixing in Oil Painting
Source: Sensors (Basel). 2021 Apr 2;21(7):2471. doi: 10.3390/s21072471 (PMC8038140; doi:10.3390/s21072471)
Supplement: Supplementary file 1 [file sensors-21-02471-s001.zip › supplementary_material/mockups_reflectance.xlsx]

## Sheet: Tabelle1
Wavelengths	V	Vo	VO	vO	O	Vb	Vob	vOb	Ob	VB	voB	OB	vB	oB	B	Vw	Vow	vOw	Ow	Vbw	Obw	vBw	oBw	Bw	VW	voW	OW	vbW	obW	BW	vW	oW	bW	W	Vc	Voc	vOc	Oc	Vbc	Obc	vBc	oBc	Bc	Vwc	Owc	Bwc	vWc	oWc	bWc
405.37	0.18888	0.19522	0.13382	0.13784	0.12101	0.15922	0.13101	0.132	0.11099	0.10788	0.12109	0.12704	0.11491	0.11396	0.091924	0.10795	0.14187	0.13339	0.17497	0.17911	0.14721	0.13335	0.11245	0.093803	0.11831	0.14478	0.11351	0.10998	0.15804	0.16634	0.31297	0.55109	0.13859	0.14364	0.14318	0.1433	0.1382	0.14146	0.13343	0.11669	0.12566	0.10169	0.096768	0.09314	0.14282	0.14987	0.21082	0.12698	0.23373
408.56	0.17763	0.18263	0.1244	0.12762	0.11409	0.1488	0.123	0.12113	0.1037	0.099285	0.10875	0.11314	0.10622	0.10448	0.084878	0.10042	0.13083	0.12356	0.16362	0.16603	0.13568	0.12265	0.10474	0.085936	0.11621	0.13314	0.10701	0.10375	0.14638	0.15743	0.31226	0.55117	0.1298	0.13641	0.13305	0.13635	0.12763	0.13184	0.12238	0.10629	0.11393	0.09323	0.092041	0.087037	0.13111	0.13724	0.21397	0.12218	0.2344
411.75	0.16989	0.17393	0.11791	0.11994	0.10988	0.14096	0.11778	0.11291	0.099069	0.093479	0.10023	0.10324	0.10096	0.098124	0.080517	0.095699	0.12317	0.11679	0.15595	0.15669	0.12753	0.11593	0.099637	0.081101	0.11686	0.12485	0.10305	0.10025	0.13885	0.1523	0.31332	0.55216	0.12412	0.13185	0.12604	0.13224	0.11993	0.1254	0.11499	0.099082	0.10551	0.087764	0.088738	0.082697	0.12314	0.12859	0.21934	0.11978	0.23652
414.94	0.16283	0.16775	0.1117	0.11392	0.10529	0.13461	0.11267	0.10642	0.094361	0.088716	0.092301	0.095359	0.095727	0.093064	0.076142	0.092332	0.11666	0.11153	0.14863	0.14934	0.12086	0.10953	0.095576	0.076385	0.11879	0.11726	0.10009	0.096876	0.13282	0.14692	0.31574	0.55255	0.11893	0.12732	0.12048	0.128	0.11375	0.11906	0.10886	0.092581	0.09903	0.082443	0.086235	0.079641	0.11592	0.1212	0.22495	0.11807	0.23914
418.14	0.15767	0.1627	0.10727	0.10871	0.10206	0.12917	0.10868	0.10055	0.090778	0.084278	0.086394	0.088612	0.091976	0.088934	0.073159	0.089729	0.11231	0.10706	0.1434	0.14333	0.1154	0.10502	0.092267	0.072802	0.12179	0.11163	0.097939	0.094387	0.12789	0.1431	0.3187	0.55478	0.11483	0.12431	0.11581	0.12512	0.10856	0.11463	0.10359	0.087703	0.093699	0.078462	0.084488	0.076931	0.1107	0.11503	0.23189	0.11732	0.24254
421.33	0.15296	0.15955	0.10318	0.10452	0.0991	0.12488	0.1053	0.096159	0.087729	0.081044	0.081096	0.083447	0.088457	0.08566	0.070271	0.088123	0.10857	0.10337	0.13848	0.13888	0.11105	0.10099	0.089762	0.069489	0.12596	0.10638	0.096844	0.092106	0.12476	0.13956	0.32206	0.55647	0.11093	0.12106	0.11181	0.12187	0.10394	0.11015	0.099017	0.082968	0.089957	0.074974	0.083276	0.074817	0.10625	0.1102	0.23955	0.11727	0.2464
424.52	0.15031	0.1586	0.10075	0.10172	0.097671	0.12183	0.10323	0.093041	0.085857	0.078844	0.077366	0.079556	0.086492	0.08387	0.068651	0.087561	0.10692	0.10071	0.13521	0.13586	0.10795	0.098695	0.088613	0.067364	0.13137	0.10245	0.09692	0.090584	0.12301	0.13728	0.32661	0.55951	0.1085	0.11913	0.10909	0.12025	0.1009	0.10725	0.095814	0.079885	0.087326	0.072682	0.082871	0.07337	0.10343	0.10677	0.24799	0.11855	0.25103
427.71	0.14773	0.15858	0.098414	0.099311	0.095981	0.11911	0.10124	0.090309	0.083965	0.076688	0.074268	0.076499	0.084996	0.082835	0.067001	0.087742	0.10632	0.09862	0.13229	0.13378	0.10563	0.097134	0.088258	0.065729	0.13771	0.099502	0.098128	0.089623	0.12267	0.13558	0.33107	0.56242	0.10625	0.11753	0.10696	0.11871	0.098172	0.10501	0.092924	0.077308	0.08584	0.070551	0.083421	0.072481	0.10187	0.1041	0.25681	0.12073	0.25622
430.9	0.14547	0.16014	0.096373	0.097499	0.094681	0.11686	0.099563	0.088177	0.082404	0.075117	0.071358	0.074093	0.083582	0.082164	0.065647	0.088659	0.10611	0.096719	0.12954	0.1325	0.10391	0.096193	0.088591	0.064266	0.14466	0.096755	0.10013	0.088626	0.12338	0.13372	0.33605	0.56545	0.10444	0.11621	0.1051	0.1175	0.096113	0.10307	0.09048	0.075048	0.085114	0.068729	0.084284	0.071919	0.10061	0.10214	0.26551	0.12364	0.2615
434.09	0.14323	0.16199	0.094237	0.09546	0.093227	0.11431	0.097695	0.085585	0.08045	0.072998	0.06838	0.071218	0.082115	0.081371	0.064092	0.089492	0.10654	0.094643	0.12696	0.13093	0.10181	0.095166	0.08873	0.062502	0.15146	0.09391	0.10239	0.08736	0.12429	0.13199	0.34071	0.56874	0.10244	0.11468	0.10291	0.11603	0.093628	0.101	0.087664	0.072719	0.084363	0.066802	0.085449	0.071166	0.099614	0.10016	0.27361	0.12728	0.26667
437.29	0.1419	0.1648	0.092961	0.09407	0.092598	0.11242	0.096424	0.083592	0.079178	0.071431	0.066671	0.069294	0.081529	0.081524	0.063475	0.091078	0.10811	0.09317	0.12533	0.13022	0.10061	0.095154	0.089868	0.061535	0.15823	0.091998	0.10555	0.086729	0.12633	0.1311	0.34518	0.57246	0.10099	0.11373	0.10145	0.11537	0.091962	0.099744	0.085379	0.071119	0.084583	0.065535	0.087167	0.071003	0.099458	0.098827	0.28111	0.13157	0.27184
440.48	0.14037	0.16817	0.09153	0.093049	0.091763	0.11083	0.095148	0.081897	0.077751	0.07014	0.064741	0.067725	0.08085	0.081692	0.062538	0.092706	0.1094	0.091885	0.12348	0.12972	0.099765	0.095018	0.091331	0.06068	0.16425	0.090245	0.10899	0.08615	0.12863	0.12994	0.34917	0.57528	0.099981	0.11288	0.10016	0.11462	0.090774	0.098409	0.083419	0.069577	0.085153	0.064484	0.089012	0.070929	0.099273	0.09801	0.28739	0.13587	0.27631
443.67	0.139	0.17078	0.090165	0.09172	0.091022	0.10916	0.093872	0.0799	0.076243	0.068569	0.062976	0.065992	0.079939	0.081416	0.061673	0.093935	0.11039	0.090474	0.12184	0.1289	0.098593	0.094667	0.092189	0.059663	0.16842	0.088422	0.11157	0.085284	0.13018	0.12867	0.35204	0.57795	0.098622	0.11176	0.098505	0.11375	0.089173	0.096951	0.08114	0.067994	0.085217	0.063357	0.090277	0.070568	0.0987	0.096719	0.29148	0.13916	0.27953
446.86	0.13787	0.17254	0.089065	0.090497	0.090297	0.10756	0.092827	0.077806	0.07479	0.067093	0.061599	0.064392	0.079103	0.080886	0.060933	0.094512	0.11104	0.089273	0.12074	0.12799	0.097488	0.094397	0.092634	0.058908	0.17024	0.087054	0.11337	0.084677	0.13107	0.12765	0.35355	0.57985	0.097521	0.11095	0.096964	0.11309	0.087877	0.095755	0.079084	0.06683	0.084958	0.062445	0.09122	0.070107	0.098116	0.095422	0.29279	0.14134	0.2815
450.05	0.13691	0.17391	0.088206	0.089736	0.089803	0.10664	0.091864	0.076273	0.073539	0.065985	0.060479	0.063277	0.078512	0.080498	0.060382	0.094904	0.11125	0.08854	0.11956	0.12736	0.096737	0.093888	0.09292	0.058312	0.16967	0.085956	0.1147	0.084174	0.13188	0.12705	0.3541	0.58151	0.096889	0.11038	0.095847	0.11273	0.087111	0.094754	0.077441	0.06589	0.084814	0.061735	0.091744	0.069877	0.097533	0.094677	0.29148	0.14276	0.28231
453.24	0.13587	0.17417	0.087379	0.088831	0.089251	0.10554	0.091069	0.074478	0.072059	0.064568	0.059357	0.061991	0.077827	0.079817	0.059704	0.094589	0.11088	0.087613	0.11845	0.12629	0.095544	0.093036	0.092591	0.057646	0.16574	0.084727	0.11502	0.083452	0.13165	0.12627	0.35329	0.58318	0.096238	0.10993	0.094605	0.11236	0.086145	0.093681	0.075689	0.064875	0.083937	0.061095	0.091606	0.069247	0.096696	0.093492	0.28685	0.14288	0.28186
456.44	0.13503	0.17412	0.086817	0.087959	0.088776	0.10461	0.090345	0.072762	0.070836	0.063348	0.058362	0.060823	0.077195	0.079104	0.05905	0.093867	0.11049	0.086775	0.11758	0.12524	0.094517	0.092323	0.092069	0.057029	0.15868	0.083856	0.11488	0.082701	0.13129	0.1255	0.35059	0.58439	0.095557	0.10952	0.093418	0.11198	0.085238	0.092652	0.073944	0.064125	0.083126	0.060488	0.091329	0.068649	0.095915	0.092377	0.27848	0.14217	0.27951
459.63	0.13413	0.17413	0.086238	0.087355	0.088211	0.10397	0.089631	0.071218	0.069516	0.062169	0.057458	0.059964	0.076489	0.078468	0.058283	0.093125	0.1101	0.086022	0.11665	0.12445	0.093694	0.091587	0.091622	0.056328	0.14882	0.082901	0.11472	0.081775	0.1311	0.12464	0.34625	0.58586	0.095108	0.1092	0.092489	0.11165	0.084545	0.091707	0.072474	0.063334	0.082536	0.059744	0.090722	0.068042	0.095172	0.091539	0.26669	0.14081	0.27555
462.82	0.13309	0.17416	0.085631	0.086602	0.08751	0.10325	0.088947	0.069591	0.068097	0.060962	0.056326	0.058959	0.075654	0.077841	0.057437	0.09206	0.10957	0.08515	0.11565	0.12361	0.093073	0.090944	0.091331	0.055646	0.13682	0.081857	0.11442	0.080638	0.13099	0.12356	0.34003	0.58682	0.094729	0.10888	0.091664	0.11127	0.0838	0.090485	0.070932	0.062503	0.082081	0.059081	0.090217	0.067567	0.094314	0.090735	0.25196	0.13898	0.27
466.01	0.13244	0.1744	0.085382	0.085888	0.086916	0.1026	0.088447	0.067872	0.066815	0.059673	0.055634	0.058054	0.075191	0.077222	0.056784	0.090921	0.10954	0.084341	0.11499	0.12287	0.092278	0.090532	0.090848	0.055017	0.12347	0.081056	0.11396	0.079495	0.13086	0.12262	0.33208	0.58781	0.094339	0.10885	0.090803	0.11104	0.083008	0.089498	0.069419	0.061882	0.081574	0.058434	0.089527	0.066883	0.093774	0.089901	0.23506	0.13646	0.26267
469.2	0.1318	0.17488	0.085161	0.085237	0.086189	0.10216	0.08801	0.066284	0.065528	0.058497	0.055058	0.05746	0.074702	0.076803	0.056064	0.089705	0.10964	0.083601	0.11432	0.12233	0.091661	0.090163	0.09047	0.054455	0.11007	0.080507	0.11345	0.078287	0.13111	0.12181	0.32243	0.58843	0.094102	0.10902	0.090164	0.11078	0.082337	0.088501	0.068077	0.061452	0.081388	0.05796	0.088841	0.066318	0.093523	0.089443	0.21702	0.13342	0.25397
472.39	0.13121	0.17562	0.085075	0.084601	0.085426	0.10184	0.087646	0.064788	0.064321	0.057437	0.054452	0.056923	0.074245	0.076495	0.055318	0.088308	0.10991	0.082907	0.11366	0.12186	0.09125	0.089867	0.090218	0.053821	0.097315	0.079823	0.11291	0.076847	0.13153	0.12078	0.31129	0.58807	0.093925	0.1091	0.089609	0.11041	0.08164	0.087225	0.066873	0.060897	0.081429	0.057425	0.087979	0.06578	0.093201	0.089058	0.19849	0.12983	0.24361
475.59	0.13089	0.17685	0.08511	0.083977	0.084647	0.10168	0.087428	0.063375	0.063281	0.056546	0.054016	0.056524	0.073917	0.076294	0.054584	0.086891	0.11046	0.08226	0.11322	0.12171	0.091082	0.089898	0.090095	0.053328	0.086038	0.07941	0.11243	0.075391	0.13247	0.11982	0.29909	0.5857	0.093905	0.10941	0.089325	0.11009	0.081087	0.08607	0.06595	0.060528	0.081739	0.057022	0.087122	0.065315	0.093134	0.088823	0.1806	0.12595	0.23233
478.78	0.1307	0.17824	0.085311	0.083109	0.083883	0.1014	0.087356	0.061926	0.062501	0.05558	0.053938	0.056167	0.073751	0.076051	0.054006	0.085264	0.11158	0.081561	0.11303	0.12154	0.090845	0.090236	0.089922	0.053	0.076468	0.079239	0.11176	0.073982	0.13349	0.11893	0.2855	0.5845	0.093685	0.10988	0.088925	0.10978	0.080271	0.084962	0.065088	0.060372	0.082206	0.056861	0.0864	0.064771	0.093474	0.088663	0.1637	0.12153	0.22027
481.97	0.13068	0.18019	0.085441	0.082163	0.082974	0.10119	0.087249	0.060591	0.061703	0.054805	0.053658	0.055948	0.073541	0.075832	0.053303	0.083586	0.11301	0.08087	0.11289	0.12167	0.090733	0.090688	0.089771	0.052495	0.068735	0.078893	0.11091	0.072316	0.1349	0.11787	0.27107	0.58508	0.093349	0.11022	0.088617	0.10939	0.07944	0.083696	0.064394	0.060021	0.08295	0.056631	0.085493	0.064157	0.093813	0.088552	0.14815	0.11669	0.20762
485.16	0.1306	0.18227	0.085515	0.080978	0.082025	0.10071	0.087083	0.059119	0.060952	0.053873	0.053416	0.055569	0.073296	0.0755	0.052526	0.081605	0.11485	0.079896	0.11275	0.12152	0.090479	0.091278	0.089451	0.051964	0.06267	0.078568	0.1099	0.070447	0.13655	0.11669	0.25568	0.58808	0.092856	0.1105	0.088111	0.10894	0.078448	0.082398	0.063597	0.059625	0.083817	0.056359	0.084411	0.063385	0.094268	0.088322	0.13413	0.11146	0.19469
488.35	0.13073	0.1851	0.085656	0.079916	0.081052	0.10035	0.086898	0.05779	0.060263	0.053031	0.053247	0.055278	0.073079	0.075293	0.051749	0.079666	0.11725	0.079054	0.11275	0.12193	0.090418	0.092086	0.089271	0.051411	0.058275	0.07835	0.1089	0.068556	0.13906	0.11546	0.24052	0.59013	0.092511	0.11081	0.087795	0.10841	0.077491	0.081139	0.062886	0.059251	0.085061	0.056125	0.0833	0.062646	0.095004	0.088306	0.12189	0.10632	0.18184
491.54	0.1308	0.18893	0.085847	0.079046	0.080084	0.10022	0.08685	0.056655	0.059591	0.052389	0.053177	0.055286	0.072905	0.075248	0.051019	0.077874	0.12015	0.078356	0.11273	0.1225	0.090553	0.0931	0.08925	0.050887	0.055204	0.078228	0.10787	0.066644	0.14221	0.11412	0.22594	0.59158	0.092293	0.11121	0.087653	0.10789	0.076771	0.079957	0.062381	0.059012	0.086949	0.055886	0.082135	0.06207	0.095971	0.088629	0.11121	0.10138	0.16916
494.74	0.1308	0.19354	0.085916	0.07821	0.07893	0.10019	0.086622	0.055512	0.058793	0.051686	0.053054	0.055396	0.07263	0.07536	0.050192	0.076055	0.12348	0.077605	0.11267	0.12334	0.090901	0.094288	0.089254	0.05026	0.053067	0.078116	0.10665	0.064665	0.14606	0.11259	0.21156	0.59229	0.092191	0.11154	0.087595	0.1072	0.076045	0.078585	0.061901	0.058719	0.089333	0.055546	0.080775	0.061412	0.097039	0.089127	0.10188	0.096512	0.15675
497.93	0.13111	0.19926	0.08618	0.07733	0.077764	0.10035	0.086588	0.054402	0.058107	0.051093	0.052991	0.05562	0.072412	0.075465	0.049469	0.074309	0.12767	0.076935	0.11278	0.12449	0.091384	0.095804	0.089228	0.049679	0.051626	0.078057	0.1053	0.062736	0.15072	0.11106	0.19795	0.59347	0.092199	0.11207	0.087697	0.10657	0.075318	0.07712	0.061552	0.058477	0.092363	0.055307	0.079388	0.060798	0.098381	0.089828	0.094137	0.091891	0.14524
501.12	0.13141	0.2055	0.086487	0.076156	0.076383	0.10032	0.08654	0.053135	0.057464	0.050413	0.053021	0.055796	0.072225	0.075403	0.04879	0.072532	0.13249	0.07616	0.11301	0.12551	0.091836	0.097626	0.088951	0.049142	0.050531	0.078112	0.10357	0.060879	0.15585	0.10957	0.18491	0.59455	0.092078	0.11263	0.087696	0.10583	0.074378	0.07557	0.061283	0.058237	0.095777	0.05508	0.077955	0.060108	0.099996	0.090503	0.087655	0.08747	0.13463
504.31	0.13193	0.21259	0.086857	0.074892	0.074907	0.10038	0.086594	0.052005	0.057094	0.049972	0.053119	0.056104	0.072078	0.075374	0.048156	0.070821	0.13801	0.075436	0.1134	0.12669	0.092441	0.099704	0.088589	0.048629	0.04975	0.078269	0.10155	0.059152	0.1616	0.10801	0.17283	0.59508	0.091942	0.1133	0.087855	0.10497	0.073387	0.073873	0.061342	0.058014	0.099863	0.054941	0.076447	0.059454	0.10182	0.091376	0.082357	0.083441	0.12493
507.5	0.13233	0.22077	0.087086	0.073361	0.073166	0.10042	0.086517	0.050987	0.056904	0.04972	0.053149	0.056502	0.071832	0.075288	0.047536	0.069252	0.14408	0.074704	0.11378	0.12809	0.093133	0.1019	0.088045	0.048056	0.049203	0.078343	0.099263	0.057405	0.16827	0.1063	0.16181	0.59562	0.09171	0.11385	0.088051	0.10378	0.072258	0.071944	0.061723	0.057656	0.10462	0.054736	0.074899	0.058805	0.10368	0.092322	0.077809	0.079697	0.11602
510.69	0.13276	0.22964	0.087286	0.071504	0.071317	0.10032	0.086435	0.050054	0.057076	0.049658	0.053254	0.056819	0.071606	0.075032	0.046954	0.067725	0.15088	0.073958	0.11418	0.1294	0.093841	0.10439	0.087254	0.047547	0.048702	0.078547	0.096691	0.055812	0.17563	0.10464	0.15152	0.59586	0.091316	0.11432	0.088223	0.1024	0.070907	0.069931	0.062393	0.057274	0.10996	0.054541	0.073373	0.058017	0.10568	0.093285	0.074096	0.07626	0.10809
513.89	0.13342	0.23906	0.087355	0.069343	0.069339	0.10006	0.086303	0.049431	0.057742	0.04994	0.053413	0.057239	0.071373	0.074707	0.046425	0.066341	0.15886	0.073186	0.11477	0.13082	0.094591	0.1072	0.086337	0.04708	0.048329	0.078811	0.094012	0.054368	0.18402	0.10297	0.14229	0.59655	0.090671	0.11467	0.088387	0.10075	0.069388	0.067871	0.063647	0.056834	0.11608	0.054437	0.071943	0.057355	0.10785	0.094274	0.071056	0.07322	0.10106
517.08	0.13411	0.24855	0.087065	0.067004	0.067393	0.099519	0.086006	0.049346	0.058865	0.050688	0.053623	0.057725	0.071136	0.074297	0.045952	0.065096	0.168	0.072466	0.11537	0.13239	0.095395	0.11025	0.085252	0.046589	0.047973	0.079153	0.091209	0.053014	0.19347	0.10125	0.13403	0.59739	0.089707	0.11465	0.08849	0.098786	0.067794	0.066019	0.065343	0.056247	0.12318	0.054306	0.070541	0.056665	0.11014	0.095369	0.068527	0.070589	0.094781
520.27	0.13473	0.25999	0.086374	0.064839	0.065741	0.098778	0.085471	0.049703	0.060201	0.051666	0.053842	0.058263	0.070864	0.07381	0.045524	0.063969	0.17834	0.07174	0.11593	0.13404	0.096276	0.11353	0.084084	0.046183	0.047757	0.079548	0.088424	0.051798	0.20404	0.099603	0.12665	0.5976	0.088596	0.1141	0.088491	0.096756	0.066366	0.064583	0.067199	0.055547	0.13145	0.054185	0.069214	0.056027	0.11246	0.096491	0.066429	0.068267	0.08928
523.46	0.13544	0.27383	0.085572	0.063061	0.06454	0.097931	0.084856	0.050242	0.061403	0.052625	0.054056	0.05888	0.070553	0.07328	0.045109	0.062969	0.19021	0.071126	0.11657	0.13578	0.097215	0.11699	0.082866	0.045734	0.047537	0.07993	0.085701	0.050674	0.2152	0.097932	0.12004	0.59794	0.087449	0.1133	0.088381	0.094966	0.0652	0.063579	0.06873	0.054821	0.14115	0.054083	0.067966	0.055434	0.11486	0.097657	0.064639	0.066258	0.084387
526.65	0.13621	0.28934	0.084794	0.061639	0.063669	0.097074	0.084268	0.05073	0.062371	0.053362	0.054345	0.059504	0.070277	0.072637	0.044725	0.062024	0.20335	0.070477	0.11723	0.13746	0.098083	0.12065	0.081531	0.045319	0.047336	0.080397	0.08296	0.049649	0.2262	0.096321	0.11407	0.59812	0.086364	0.11244	0.088118	0.093486	0.064224	0.062929	0.069858	0.054201	0.15229	0.054007	0.066786	0.054813	0.11725	0.09874	0.063148	0.064436	0.080133
529.84	0.1374	0.30548	0.084253	0.060562	0.063125	0.096383	0.083924	0.051163	0.063202	0.053929	0.054813	0.060207	0.070095	0.071943	0.044484	0.061191	0.21752	0.069873	0.11821	0.13932	0.099091	0.12471	0.080204	0.045064	0.047172	0.081087	0.080357	0.048861	0.23976	0.095007	0.10895	0.59839	0.085505	0.11187	0.087951	0.09245	0.063522	0.062591	0.070695	0.053818	0.16504	0.054037	0.065815	0.054308	0.12	0.1	0.061989	0.062869	0.076522
533.04	0.13841	0.32255	0.083741	0.059768	0.062622	0.095853	0.083536	0.051452	0.063622	0.054324	0.055207	0.061009	0.069812	0.071257	0.044238	0.060441	0.23191	0.069323	0.11912	0.14123	0.1001	0.12864	0.078864	0.04478	0.047052	0.081695	0.077858	0.0481	0.25508	0.093548	0.10434	0.59815	0.084865	0.11132	0.087834	0.091558	0.063003	0.062229	0.07119	0.053442	0.17913	0.054048	0.064876	0.053834	0.12254	0.10123	0.060943	0.061536	0.073276
536.23	0.13954	0.34005	0.083458	0.059105	0.062067	0.095581	0.083306	0.051463	0.063753	0.054424	0.055677	0.061839	0.069553	0.070494	0.043973	0.059776	0.24892	0.068837	0.12014	0.14316	0.10115	0.13254	0.077533	0.044496	0.046913	0.082355	0.075448	0.047356	0.27088	0.092211	0.10028	0.59805	0.08446	0.11098	0.087748	0.090797	0.062508	0.06169	0.071415	0.053123	0.19364	0.054066	0.063956	0.053393	0.125	0.10255	0.059976	0.060314	0.070387
539.42	0.14091	0.35744	0.083499	0.058395	0.061368	0.095515	0.08328	0.051304	0.063923	0.054498	0.056282	0.062823	0.06937	0.069808	0.043779	0.059223	0.26743	0.06848	0.12147	0.14518	0.10229	0.13653	0.076298	0.04431	0.046836	0.083177	0.073272	0.046785	0.28653	0.091104	0.096754	0.5985	0.084273	0.11114	0.087902	0.090156	0.062001	0.061022	0.071752	0.052999	0.20936	0.054205	0.063213	0.05303	0.12763	0.10396	0.059238	0.059292	0.067954
542.61	0.14245	0.37448	0.083694	0.057324	0.060407	0.095508	0.083362	0.051138	0.064387	0.054759	0.056966	0.063794	0.06922	0.069047	0.043643	0.058658	0.28666	0.068112	0.12294	0.1472	0.10342	0.14037	0.075037	0.044163	0.046695	0.084182	0.071198	0.046303	0.30202	0.09014	0.093559	0.59898	0.084062	0.1115	0.088163	0.089307	0.061257	0.06005	0.072487	0.052908	0.22815	0.054391	0.062496	0.052687	0.13018	0.1054	0.058571	0.058334	0.065805
545.8	0.14435	0.39041	0.083904	0.056019	0.05932	0.095467	0.08348	0.051322	0.065451	0.055439	0.057841	0.064989	0.069192	0.068387	0.043559	0.058159	0.30597	0.067877	0.12476	0.1494	0.10475	0.14426	0.073865	0.044066	0.046604	0.085389	0.069354	0.045888	0.31651	0.089348	0.090869	0.59958	0.083817	0.11189	0.088554	0.088238	0.060412	0.059045	0.073944	0.052824	0.24749	0.054724	0.061888	0.052389	0.133	0.10714	0.058014	0.057539	0.063954
548.99	0.14647	0.40485	0.083858	0.054572	0.058195	0.095325	0.08346	0.051869	0.066833	0.056493	0.058807	0.066417	0.069166	0.067815	0.043438	0.057738	0.32475	0.06778	0.12681	0.15182	0.10627	0.14797	0.072778	0.043986	0.046531	0.086815	0.067641	0.045507	0.3297	0.088619	0.088421	0.59973	0.083394	0.11205	0.088966	0.086928	0.059547	0.058043	0.07589	0.052614	0.26685	0.055093	0.061274	0.052136	0.13576	0.10915	0.057476	0.056814	0.062253
552.19	0.14905	0.41791	0.083775	0.053081	0.057104	0.095081	0.083388	0.052647	0.068566	0.057815	0.060067	0.068144	0.069281	0.067302	0.043366	0.057328	0.3428	0.067816	0.1294	0.15438	0.10805	0.15172	0.071772	0.043963	0.046437	0.088518	0.066104	0.045209	0.34169	0.088102	0.086274	0.59992	0.082918	0.1121	0.089376	0.085468	0.058654	0.057109	0.078148	0.052366	0.28605	0.05568	0.060725	0.051989	0.13887	0.11155	0.057011	0.056183	0.060796
555.38	0.1523	0.4296	0.083846	0.051442	0.056115	0.094911	0.083518	0.053849	0.071093	0.059676	0.061683	0.070209	0.069575	0.06687	0.043396	0.056949	0.36003	0.067958	0.13275	0.15733	0.11022	0.15574	0.070849	0.044077	0.046333	0.090806	0.064704	0.045027	0.35227	0.087891	0.084336	0.60039	0.082462	0.11231	0.089967	0.084032	0.057738	0.056342	0.081189	0.052296	0.30475	0.056496	0.060261	0.051864	0.14248	0.11448	0.056625	0.055612	0.059565
558.57	0.15639	0.43946	0.0839	0.049721	0.055469	0.094635	0.083722	0.056127	0.075004	0.06262	0.063912	0.072935	0.070184	0.066616	0.043533	0.056641	0.37604	0.06833	0.13713	0.16118	0.11308	0.1603	0.070025	0.044346	0.046291	0.093944	0.063501	0.044986	0.36106	0.088076	0.082723	0.60104	0.08185	0.11241	0.090796	0.082478	0.056925	0.05611	0.085636	0.052372	0.32209	0.057643	0.059921	0.051911	0.14689	0.11826	0.056358	0.055152	0.058565
561.76	0.16122	0.44765	0.083567	0.048277	0.0556	0.09409	0.08383	0.059777	0.08024	0.066777	0.066742	0.076401	0.070922	0.066462	0.043707	0.056323	0.39083	0.068912	0.14255	0.16653	0.11675	0.16557	0.069335	0.044712	0.046229	0.098001	0.062422	0.045017	0.36844	0.088571	0.081308	0.60188	0.081044	0.11192	0.091697	0.080909	0.056546	0.05697	0.091464	0.052522	0.33775	0.059081	0.059583	0.051992	0.15208	0.12298	0.056092	0.054714	0.057692
564.95	0.16712	0.45443	0.082903	0.047803	0.056979	0.093568	0.083928	0.06461	0.08606	0.071743	0.070358	0.080872	0.071849	0.06651	0.043885	0.056107	0.40417	0.069772	0.14904	0.17343	0.12141	0.17155	0.068676	0.045143	0.046191	0.10314	0.06147	0.045097	0.37445	0.089284	0.08011	0.60276	0.08028	0.11068	0.092659	0.079859	0.057074	0.059266	0.09769	0.05287	0.3514	0.060812	0.059266	0.052183	0.15807	0.12888	0.055817	0.054354	0.056875
568.14	0.17499	0.45961	0.082418	0.048706	0.059683	0.093464	0.084333	0.069857	0.091497	0.076678	0.075063	0.086632	0.073018	0.066685	0.044114	0.055872	0.41602	0.070845	0.15653	0.18215	0.12733	0.17867	0.068093	0.045702	0.04617	0.10988	0.06063	0.045254	0.379	0.090425	0.079057	0.60338	0.080015	0.10923	0.093854	0.079842	0.058815	0.063051	0.10322	0.053684	0.3628	0.062882	0.058968	0.052462	0.16564	0.13617	0.055565	0.053997	0.056188
571.34	0.18574	0.4635	0.082778	0.050939	0.06334	0.094441	0.085462	0.074869	0.096091	0.081004	0.081293	0.093935	0.074466	0.066981	0.044436	0.055675	0.42663	0.072157	0.16645	0.19278	0.13475	0.18777	0.067539	0.04637	0.046134	0.11853	0.059879	0.045515	0.38253	0.091888	0.078117	0.60415	0.080759	0.10821	0.095625	0.081042	0.061716	0.067801	0.10751	0.055205	0.37229	0.065406	0.058726	0.052821	0.17582	0.14475	0.055369	0.053707	0.055642
574.53	0.19899	0.46662	0.084234	0.054156	0.067326	0.096759	0.087365	0.079325	0.099696	0.084542	0.089588	0.10321	0.076178	0.067396	0.044826	0.055478	0.43622	0.073653	0.17997	0.20565	0.14404	0.19908	0.067056	0.047156	0.046077	0.12942	0.059213	0.045853	0.38534	0.093826	0.077314	0.60535	0.082519	0.10803	0.098186	0.083154	0.065517	0.072981	0.11067	0.057398	0.37953	0.068329	0.058499	0.053229	0.18857	0.15678	0.055191	0.053431	0.055154
577.72	0.21473	0.46871	0.086845	0.05802	0.071263	0.10047	0.089943	0.083349	0.10257	0.087349	0.10062	0.11482	0.078196	0.067962	0.045311	0.055339	0.44432	0.075406	0.19645	0.22112	0.15555	0.21212	0.066643	0.048092	0.046083	0.14262	0.058661	0.046326	0.38703	0.096218	0.076665	0.60642	0.085226	0.10869	0.10161	0.08581	0.069992	0.078334	0.11322	0.060273	0.38448	0.071719	0.058394	0.053735	0.20363	0.17202	0.055156	0.053203	0.054877
580.91	0.23371	0.46984	0.090507	0.06229	0.074735	0.10567	0.092882	0.087185	0.10495	0.089614	0.11475	0.12898	0.080277	0.06863	0.045741	0.055166	0.45127	0.077262	0.21655	0.23997	0.17049	0.22755	0.066275	0.048993	0.046056	0.15975	0.05819	0.046741	0.38802	0.09881	0.07613	0.60734	0.088709	0.10993	0.10597	0.088481	0.075019	0.083608	0.11568	0.063591	0.38753	0.075261	0.05823	0.054262	0.22189	0.19053	0.055022	0.052989	0.054538
584.1	0.2555	0.47033	0.095124	0.066876	0.077614	0.11222	0.096008	0.090972	0.10697	0.091435	0.1323	0.14721	0.082319	0.069329	0.046133	0.055038	0.45688	0.079143	0.24013	0.26187	0.18897	0.24499	0.065954	0.049885	0.046045	0.18232	0.057784	0.047155	0.3885	0.10162	0.075647	0.60804	0.092745	0.11149	0.11134	0.090924	0.080528	0.088934	0.11833	0.067332	0.38908	0.078909	0.058073	0.054815	0.24302	0.2128	0.054891	0.052809	0.054255
587.29	0.28017	0.4704	0.10089	0.071792	0.079951	0.12011	0.099182	0.094914	0.10887	0.092869	0.15425	0.16964	0.084388	0.070014	0.04654	0.0549	0.46136	0.080949	0.2675	0.28679	0.2108	0.26432	0.065651	0.05075	0.046009	0.20949	0.057456	0.047562	0.38861	0.10446	0.075241	0.6088	0.097078	0.11326	0.11758	0.093116	0.086534	0.094456	0.12149	0.071554	0.38942	0.08254	0.057934	0.055335	0.2672	0.23895	0.0548	0.052634	0.054056
590.49	0.30683	0.47035	0.10776	0.077111	0.081803	0.12936	0.10226	0.099173	0.11067	0.09394	0.18191	0.19589	0.086364	0.070682	0.046959	0.054805	0.46472	0.082612	0.29804	0.31401	0.236	0.28475	0.065424	0.051589	0.046003	0.24111	0.057208	0.047959	0.38851	0.10727	0.074959	0.61048	0.1016	0.11495	0.12475	0.094901	0.093138	0.10032	0.12519	0.076219	0.38859	0.085958	0.05786	0.055808	0.29356	0.26864	0.054772	0.052499	0.053933
593.68	0.33433	0.47008	0.11566	0.082808	0.083172	0.13975	0.10507	0.1038	0.1123	0.094628	0.21428	0.22572	0.088126	0.071299	0.047322	0.054731	0.46693	0.084122	0.33092	0.34266	0.26397	0.30524	0.065221	0.052329	0.046012	0.27663	0.057035	0.048328	0.38816	0.10987	0.074794	0.61213	0.10601	0.1165	0.13267	0.096309	0.10029	0.10657	0.12946	0.081339	0.38698	0.089	0.057803	0.056226	0.32096	0.30085	0.054774	0.052386	0.053904
596.87	0.36136	0.46952	0.12448	0.088902	0.084169	0.15104	0.10752	0.10886	0.1138	0.09505	0.25031	0.25765	0.089605	0.071818	0.047633	0.054694	0.46794	0.08538	0.36472	0.37099	0.2932	0.32438	0.065084	0.052958	0.046048	0.31483	0.05694	0.048663	0.38755	0.11209	0.074717	0.6134	0.11018	0.11779	0.14124	0.097376	0.10793	0.11323	0.13426	0.086785	0.38472	0.091577	0.057804	0.056614	0.34789	0.33409	0.05481	0.052321	0.053942
600.06	0.38601	0.46859	0.13387	0.095399	0.084779	0.16286	0.1095	0.11439	0.11496	0.095187	0.2878	0.29015	0.090812	0.072297	0.047893	0.054691	0.46787	0.086496	0.39738	0.39724	0.32198	0.34081	0.065009	0.053478	0.046119	0.35335	0.056931	0.048952	0.38662	0.11388	0.074744	0.61453	0.11402	0.11866	0.15031	0.098058	0.11611	0.12015	0.13962	0.092522	0.38194	0.093712	0.05778	0.056926	0.37256	0.36639	0.054847	0.052309	0.054016
603.25	0.40716	0.46763	0.14365	0.10209	0.085095	0.17479	0.11104	0.12015	0.1158	0.095037	0.32457	0.3213	0.091737	0.072675	0.048051	0.054663	0.4669	0.0874	0.42705	0.4201	0.34876	0.35393	0.064911	0.053852	0.046132	0.39004	0.056906	0.049141	0.38569	0.11515	0.074762	0.6153	0.11737	0.11919	0.1596	0.098436	0.12455	0.12728	0.1452	0.098479	0.37892	0.095369	0.057721	0.05715	0.39363	0.39607	0.054831	0.052232	0.054055
606.44	0.42455	0.46677	0.15389	0.10898	0.085266	0.18702	0.11229	0.12623	0.11647	0.094765	0.35883	0.34964	0.092505	0.072971	0.048197	0.054612	0.46553	0.088144	0.45265	0.43903	0.37236	0.36376	0.064832	0.05418	0.046142	0.4232	0.056917	0.049323	0.38497	0.11606	0.0748	0.61611	0.12029	0.11952	0.16903	0.098666	0.13327	0.13469	0.15109	0.10461	0.37597	0.096719	0.057694	0.057374	0.41069	0.42202	0.054821	0.052215	0.05412
609.64	0.43846	0.4661	0.16465	0.11618	0.085442	0.19957	0.11339	0.13276	0.11707	0.094447	0.38927	0.37415	0.093263	0.073275	0.048382	0.054622	0.46397	0.088857	0.47414	0.45422	0.39195	0.37074	0.064803	0.054557	0.046137	0.45207	0.05702	0.049556	0.38443	0.11688	0.07496	0.61704	0.12286	0.11978	0.17891	0.09888	0.14237	0.14258	0.15727	0.11113	0.37309	0.097983	0.057716	0.057588	0.42406	0.44357	0.054877	0.052205	0.054295
612.83	0.4495	0.46547	0.17601	0.12383	0.085592	0.21189	0.11443	0.13969	0.11758	0.094109	0.41551	0.39444	0.094092	0.07363	0.048571	0.054645	0.46232	0.089611	0.49169	0.46596	0.40757	0.37552	0.064841	0.05496	0.046169	0.47636	0.057203	0.049851	0.38396	0.11792	0.075241	0.61809	0.12524	0.12006	0.18907	0.099093	0.15184	0.1509	0.16368	0.11809	0.37018	0.099229	0.057784	0.057851	0.43418	0.46081	0.054997	0.052247	0.054601
616.02	0.45813	0.46497	0.18778	0.13212	0.085704	0.22417	0.11537	0.14716	0.11802	0.093774	0.43739	0.41086	0.094933	0.074048	0.048817	0.054661	0.46076	0.090423	0.50573	0.47491	0.41979	0.37848	0.064889	0.055371	0.04617	0.49624	0.057422	0.050145	0.38375	0.11883	0.07558	0.61931	0.1274	0.12024	0.19948	0.099288	0.16187	0.1596	0.17045	0.12542	0.36737	0.10039	0.057858	0.058107	0.44172	0.47447	0.055099	0.052276	0.054901
619.21	0.46479	0.46459	0.19961	0.14084	0.085802	0.23624	0.11622	0.15502	0.11835	0.093466	0.45519	0.42389	0.095793	0.074538	0.049046	0.054715	0.45902	0.091306	0.51669	0.48163	0.42916	0.38009	0.06502	0.055785	0.04624	0.51213	0.057754	0.050483	0.38367	0.1197	0.076085	0.62058	0.12947	0.12033	0.20988	0.099436	0.17224	0.16863	0.17747	0.13295	0.36472	0.10155	0.057934	0.058445	0.44718	0.48522	0.055202	0.052383	0.055266
622.4	0.47021	0.46436	0.21167	0.15003	0.085861	0.24816	0.11702	0.16331	0.11864	0.093138	0.46961	0.43418	0.096724	0.075066	0.049282	0.054764	0.4575	0.092276	0.5253	0.48686	0.43623	0.38098	0.065132	0.056259	0.046254	0.52487	0.058081	0.050833	0.38368	0.12089	0.0766	0.62185	0.13138	0.12043	0.2203	0.099562	0.1829	0.17821	0.18477	0.1408	0.36217	0.10273	0.057988	0.058748	0.45122	0.49353	0.055279	0.052437	0.055636
625.59	0.47473	0.46425	0.22394	0.15968	0.086017	0.25989	0.11791	0.17206	0.11897	0.09291	0.48128	0.44229	0.097828	0.07571	0.049613	0.054853	0.45621	0.093331	0.53212	0.49105	0.44161	0.38129	0.065299	0.056808	0.046296	0.53504	0.058536	0.051273	0.384	0.12235	0.077255	0.62302	0.13337	0.12063	0.23085	0.099813	0.19405	0.18828	0.19234	0.14915	0.35997	0.10412	0.058088	0.059133	0.4543	0.50011	0.055422	0.052574	0.056141
628.79	0.47862	0.46429	0.23635	0.16973	0.086194	0.2715	0.11886	0.18121	0.11933	0.092748	0.49068	0.44867	0.099046	0.076414	0.049974	0.05494	0.45523	0.094494	0.53768	0.4945	0.44571	0.38141	0.065532	0.057434	0.046334	0.54345	0.059006	0.051773	0.3846	0.1239	0.077968	0.62429	0.13536	0.12089	0.2414	0.10008	0.20556	0.19884	0.20025	0.15812	0.35811	0.10555	0.058214	0.059559	0.45675	0.50555	0.055584	0.05274	0.056673
631.98	0.48188	0.46439	0.2487	0.18003	0.086401	0.28281	0.11993	0.1906	0.11972	0.092587	0.49839	0.45374	0.10042	0.077225	0.050393	0.055049	0.45437	0.095787	0.54219	0.49737	0.44899	0.38144	0.065787	0.058147	0.046369	0.55043	0.059583	0.052344	0.38538	0.12565	0.078815	0.62566	0.13738	0.12124	0.25179	0.1004	0.2173	0.20978	0.20822	0.16758	0.35654	0.1073	0.058385	0.060053	0.45884	0.5099	0.055793	0.05291	0.057355
635.17	0.48485	0.46468	0.26114	0.19068	0.086652	0.29394	0.12116	0.20027	0.12021	0.092524	0.50482	0.45784	0.10199	0.07817	0.050899	0.055199	0.45384	0.097291	0.5459	0.4998	0.45151	0.3813	0.066122	0.058978	0.046424	0.55623	0.06026	0.053014	0.3864	0.12757	0.079813	0.62684	0.13948	0.12167	0.26204	0.10079	0.22929	0.2211	0.21644	0.1775	0.35514	0.10933	0.058603	0.060645	0.46057	0.51358	0.056044	0.053134	0.058109
638.36	0.48754	0.46515	0.27354	0.20166	0.086961	0.30497	0.1225	0.21031	0.12078	0.09254	0.51013	0.46122	0.1037	0.079262	0.051419	0.055398	0.45351	0.099075	0.54907	0.50207	0.4535	0.38121	0.066523	0.05988	0.046502	0.56119	0.061042	0.05375	0.38755	0.12977	0.080959	0.62795	0.14176	0.12221	0.2722	0.10121	0.24159	0.23293	0.22487	0.18788	0.35408	0.11148	0.058829	0.061317	0.46208	0.51675	0.056294	0.053425	0.058945
641.55	0.48998	0.4657	0.2858	0.21291	0.087243	0.31596	0.12397	0.22062	0.12135	0.092651	0.51434	0.46402	0.10553	0.080462	0.052	0.05557	0.45342	0.10095	0.5516	0.50414	0.45521	0.38125	0.066969	0.060859	0.046563	0.56538	0.061893	0.054561	0.38907	0.13232	0.082228	0.62878	0.1442	0.12285	0.2823	0.1017	0.25418	0.24506	0.23366	0.19877	0.35333	0.11376	0.059063	0.062043	0.46353	0.51958	0.056536	0.053723	0.059836
644.74	0.49227	0.4663	0.29803	0.22455	0.087615	0.32681	0.12568	0.23126	0.12209	0.092873	0.5179	0.46643	0.10754	0.081785	0.052675	0.055789	0.45366	0.10296	0.55365	0.50601	0.4568	0.38138	0.067503	0.061978	0.04662	0.56891	0.062881	0.055492	0.39078	0.13514	0.083657	0.62909	0.14692	0.12367	0.29234	0.10227	0.26706	0.25746	0.24273	0.21006	0.35289	0.11641	0.059336	0.062855	0.46482	0.52219	0.056835	0.054093	0.060859
647.94	0.49427	0.46681	0.31003	0.23633	0.088072	0.33753	0.12761	0.24198	0.12297	0.093156	0.52104	0.46862	0.10987	0.083305	0.053438	0.056048	0.45403	0.10524	0.55527	0.50771	0.45828	0.38171	0.06811	0.063254	0.046706	0.5721	0.064034	0.056582	0.39258	0.13816	0.085289	0.62831	0.14987	0.1247	0.30223	0.10297	0.28015	0.27017	0.25192	0.22175	0.35278	0.11945	0.059712	0.06382	0.46627	0.52459	0.057233	0.054538	0.062058
651.13	0.49618	0.46721	0.3218	0.24819	0.088553	0.34814	0.12978	0.25286	0.12398	0.093538	0.52381	0.47044	0.11242	0.085032	0.054301	0.056353	0.45463	0.10779	0.55665	0.5092	0.4596	0.38212	0.068826	0.064676	0.046832	0.57483	0.065329	0.05776	0.39454	0.14141	0.08714	0.62693	0.15299	0.12586	0.3119	0.10373	0.29327	0.28309	0.26122	0.23372	0.35295	0.12281	0.060093	0.064881	0.46774	0.52678	0.057631	0.055034	0.063384
654.32	0.49907	0.4693	0.33347	0.26016	0.089121	0.35888	0.13228	0.26422	0.12517	0.094063	0.52635	0.4722	0.11525	0.086913	0.055264	0.056661	0.45639	0.11069	0.55907	0.51193	0.46085	0.38285	0.069602	0.066264	0.046908	0.57813	0.06673	0.059094	0.39753	0.14517	0.089182	0.63075	0.15645	0.12727	0.32159	0.10461	0.30646	0.29624	0.27083	0.24626	0.35342	0.12661	0.060552	0.066044	0.46975	0.52944	0.058098	0.055581	0.064872
657.51	0.50177	0.47128	0.34476	0.27216	0.089751	0.36948	0.13503	0.27574	0.12658	0.094663	0.52845	0.47381	0.1184	0.089004	0.056349	0.057047	0.45812	0.114	0.56101	0.51445	0.46221	0.3837	0.070529	0.068029	0.047044	0.58107	0.068335	0.060593	0.40068	0.14927	0.091503	0.6337	0.1603	0.12888	0.3312	0.10563	0.31964	0.30936	0.28065	0.25908	0.35425	0.1307	0.061076	0.067392	0.47178	0.53196	0.058624	0.056229	0.066561
660.7	0.5042	0.47333	0.35567	0.28404	0.090547	0.38002	0.13823	0.28745	0.12824	0.095473	0.53021	0.47537	0.12203	0.091396	0.057616	0.057526	0.46014	0.11766	0.56272	0.51688	0.46354	0.38477	0.071624	0.070062	0.047237	0.58362	0.070202	0.062354	0.40391	0.15383	0.094118	0.63643	0.1645	0.13082	0.34055	0.10688	0.33271	0.32254	0.29066	0.27224	0.3553	0.13533	0.061738	0.068949	0.47393	0.53444	0.059291	0.057014	0.068543
663.89	0.50668	0.47546	0.36613	0.29586	0.091317	0.39051	0.14168	0.29925	0.12985	0.096431	0.53194	0.47682	0.1256	0.094174	0.059048	0.058088	0.46241	0.12197	0.56449	0.51945	0.46493	0.3859	0.072906	0.072343	0.047503	0.58621	0.072327	0.064331	0.40729	0.15811	0.097226	0.63909	0.16907	0.13276	0.34973	0.10809	0.34577	0.33533	0.30097	0.28528	0.3565	0.13977	0.06248	0.070707	0.47613	0.53696	0.060083	0.057951	0.070791
667.09	0.50912	0.47774	0.37642	0.3077	0.092148	0.40125	0.14565	0.31156	0.13201	0.097583	0.53335	0.47837	0.13012	0.097128	0.060474	0.058668	0.46508	0.12646	0.56587	0.52189	0.46637	0.38749	0.074339	0.074682	0.04767	0.58839	0.074673	0.066387	0.41108	0.16414	0.10053	0.64098	0.1744	0.13535	0.35914	0.1096	0.35867	0.34826	0.31165	0.29908	0.35852	0.14581	0.063204	0.072615	0.47857	0.53954	0.06074	0.058935	0.073047
670.28	0.51126	0.47993	0.38616	0.31917	0.09308	0.41182	0.14993	0.32369	0.1343	0.098822	0.53459	0.47976	0.13494	0.10029	0.062121	0.059282	0.46801	0.13167	0.56705	0.52429	0.46796	0.38914	0.075897	0.077314	0.04787	0.59056	0.07728	0.068722	0.41489	0.17012	0.10411	0.64257	0.18012	0.13809	0.36827	0.11119	0.37129	0.36078	0.32234	0.31267	0.36064	0.1519	0.064026	0.07473	0.48104	0.54227	0.06156	0.06006	0.075645
673.47	0.51352	0.48226	0.39551	0.33035	0.094179	0.42223	0.15471	0.33575	0.13685	0.10023	0.53592	0.48134	0.14022	0.10371	0.064015	0.060009	0.47123	0.13722	0.56823	0.52666	0.46959	0.39105	0.077627	0.080307	0.048075	0.59266	0.080227	0.071414	0.41871	0.17649	0.10795	0.64404	0.1862	0.1412	0.37711	0.11302	0.38341	0.37291	0.33301	0.32627	0.36299	0.15837	0.06504	0.077103	0.48376	0.5449	0.06258	0.061324	0.078669
676.66	0.51565	0.48449	0.40452	0.34126	0.095409	0.43255	0.16001	0.34789	0.13974	0.10187	0.5372	0.48286	0.14609	0.10765	0.066094	0.060812	0.47467	0.14346	0.56931	0.529	0.47128	0.39316	0.07962	0.083597	0.048298	0.59461	0.083454	0.074394	0.42266	0.18347	0.11232	0.6453	0.19293	0.14474	0.38584	0.11509	0.39509	0.38469	0.34384	0.33994	0.36563	0.16553	0.066187	0.079703	0.48668	0.5475	0.063696	0.062771	0.081983
679.85	0.51754	0.48664	0.41304	0.35165	0.096762	0.44256	0.16577	0.35978	0.14286	0.1037	0.53826	0.48423	0.1523	0.11192	0.068427	0.061749	0.47833	0.15001	0.57014	0.53122	0.4729	0.39536	0.081841	0.087281	0.048586	0.59654	0.087064	0.077714	0.42667	0.19094	0.11708	0.64626	0.19992	0.14861	0.39434	0.11743	0.40624	0.39607	0.35467	0.35349	0.36849	0.17301	0.06748	0.082601	0.48943	0.55009	0.064997	0.064429	0.085688
683.04	0.51939	0.48891	0.42117	0.36178	0.098253	0.45232	0.17201	0.37159	0.14637	0.10571	0.53916	0.48556	0.15912	0.11671	0.071073	0.062789	0.48223	0.15707	0.57112	0.53341	0.47449	0.39774	0.084289	0.091348	0.048889	0.5981	0.091034	0.081425	0.43062	0.19895	0.12244	0.64706	0.20741	0.15288	0.4026	0.12006	0.41689	0.40691	0.36556	0.36698	0.37154	0.18123	0.068958	0.08583	0.49241	0.55255	0.066506	0.066291	0.089819
686.24	0.52104	0.49112	0.42899	0.37177	0.099884	0.46207	0.17882	0.38342	0.1502	0.108	0.54001	0.4869	0.16656	0.12211	0.073932	0.063957	0.4863	0.16487	0.57174	0.53549	0.47619	0.40022	0.087058	0.095722	0.049238	0.59958	0.095417	0.085507	0.43465	0.20754	0.12836	0.64736	0.21557	0.15764	0.41083	0.12297	0.4272	0.41737	0.37657	0.38044	0.37484	0.19006	0.070585	0.089407	0.4954	0.55507	0.068149	0.068417	0.094326
689.43	0.5227	0.49355	0.43654	0.38165	0.10167	0.47173	0.1864	0.39525	0.15439	0.11055	0.5409	0.48837	0.17454	0.12822	0.07714	0.065282	0.49065	0.17337	0.5724	0.53771	0.47803	0.40296	0.090165	0.10054	0.049627	0.60103	0.10018	0.090067	0.43889	0.2168	0.13507	0.64777	0.22444	0.16293	0.41906	0.12624	0.43718	0.42737	0.38771	0.39382	0.37859	0.1995	0.072461	0.093415	0.49858	0.55785	0.070052	0.07084	0.099293
692.62	0.52437	0.49615	0.44373	0.39124	0.10372	0.4811	0.19493	0.40705	0.15916	0.11341	0.54163	0.48967	0.18321	0.13493	0.080725	0.066824	0.49543	0.1825	0.5732	0.53996	0.47997	0.40586	0.09367	0.10584	0.05008	0.60247	0.10546	0.095149	0.44328	0.22668	0.14256	0.64934	0.23392	0.16881	0.42727	0.13003	0.44659	0.43695	0.39897	0.40722	0.3825	0.20966	0.074639	0.097833	0.50191	0.56051	0.072264	0.073612	0.10464
695.81	0.52592	0.49878	0.45073	0.40069	0.10599	0.49035	0.20425	0.41869	0.16426	0.11657	0.54243	0.49115	0.19246	0.14214	0.084739	0.068571	0.50052	0.19227	0.57396	0.54233	0.48202	0.40886	0.097532	0.11166	0.050608	0.60388	0.11129	0.10079	0.44759	0.23704	0.15056	0.65056	0.24388	0.17527	0.43528	0.13418	0.45557	0.44619	0.41024	0.42047	0.38672	0.22033	0.077119	0.10274	0.50535	0.56325	0.074777	0.07673	0.11036
699	0.52737	0.50132	0.45745	0.41004	0.10857	0.49925	0.21443	0.43016	0.16999	0.1202	0.54312	0.49255	0.20245	0.15004	0.089244	0.070603	0.50583	0.20275	0.57453	0.54455	0.48399	0.41213	0.10192	0.11822	0.051235	0.60522	0.11811	0.10705	0.45188	0.24809	0.15936	0.65143	0.2545	0.1825	0.44322	0.13898	0.46417	0.45505	0.42155	0.4336	0.39114	0.23166	0.079969	0.10821	0.50891	0.56582	0.077703	0.080293	0.11673
702.19	0.52868	0.50393	0.46385	0.41927	0.11144	0.5079	0.22527	0.44141	0.17614	0.12422	0.54382	0.49406	0.21308	0.15861	0.094221	0.072887	0.51129	0.21392	0.57513	0.54674	0.48614	0.41555	0.1068	0.12531	0.052023	0.60658	0.1257	0.11389	0.45633	0.25957	0.16873	0.65215	0.26569	0.19038	0.45112	0.14435	0.47233	0.46354	0.4328	0.44646	0.39589	0.24351	0.083214	0.11422	0.51261	0.56856	0.08105	0.084338	0.12386
705.39	0.52979	0.50649	0.46996	0.42836	0.11475	0.51613	0.23685	0.45228	0.18294	0.12866	0.54452	0.49554	0.22425	0.16775	0.09976	0.075498	0.51694	0.22565	0.57569	0.54886	0.48821	0.41918	0.11216	0.13314	0.052941	0.60779	0.13413	0.12141	0.46075	0.27149	0.17874	0.65279	0.2774	0.19907	0.45882	0.15039	0.47991	0.47168	0.44386	0.45906	0.40085	0.25584	0.086915	0.12072	0.51632	0.57115	0.084889	0.088868	0.13203
708.58	0.53098	0.50907	0.47583	0.43723	0.1184	0.52394	0.24901	0.46278	0.19009	0.13349	0.54521	0.49701	0.23576	0.17736	0.10586	0.07849	0.52284	0.23783	0.57626	0.55098	0.49034	0.42291	0.11797	0.14141	0.054108	0.609	0.14302	0.12949	0.46515	0.28361	0.18917	0.65339	0.28941	0.20835	0.46625	0.15701	0.487	0.47942	0.45466	0.4713	0.40606	0.26847	0.091138	0.12777	0.5201	0.57376	0.089268	0.09393	0.14076
711.77	0.53206	0.5117	0.48148	0.44603	0.12254	0.53128	0.26197	0.47289	0.19797	0.13881	0.54582	0.49846	0.24797	0.18767	0.11255	0.081864	0.52885	0.25056	0.57678	0.55315	0.49245	0.42682	0.12432	0.15061	0.055517	0.60995	0.15267	0.13842	0.46964	0.29625	0.20032	0.65385	0.30193	0.21849	0.47356	0.16442	0.49369	0.48684	0.46527	0.48319	0.41158	0.28165	0.095844	0.1355	0.52394	0.57638	0.094173	0.099547	0.15038
714.96	0.53314	0.5144	0.48691	0.45467	0.12697	0.53829	0.27534	0.48251	0.20616	0.14454	0.54661	0.49993	0.26036	0.19849	0.11969	0.085632	0.53508	0.26369	0.57742	0.55544	0.49456	0.43071	0.13112	0.16024	0.057239	0.61095	0.16286	0.14789	0.47419	0.30888	0.21187	0.6544	0.31461	0.22908	0.48066	0.1723	0.49995	0.49391	0.47548	0.49465	0.41719	0.29482	0.10102	0.14386	0.52777	0.57887	0.099528	0.10566	0.16036
718.15	0.5341	0.51707	0.49191	0.46313	0.13178	0.54476	0.28886	0.49163	0.21461	0.15066	0.54714	0.50132	0.27286	0.20963	0.1273	0.089823	0.54114	0.27701	0.57791	0.55771	0.49673	0.43469	0.13839	0.17027	0.059339	0.61189	0.17349	0.15804	0.47879	0.32144	0.22371	0.65485	0.3274	0.24	0.4876	0.18074	0.50576	0.50058	0.48538	0.50553	0.42299	0.30798	0.1067	0.15284	0.5316	0.58135	0.10538	0.11226	0.17061
721.34	0.53503	0.51972	0.49667	0.47134	0.13699	0.55079	0.30253	0.50021	0.22339	0.15711	0.5477	0.50269	0.28543	0.22119	0.13527	0.094397	0.54722	0.29043	0.57837	0.56003	0.49881	0.43871	0.14616	0.18065	0.061797	0.6127	0.18453	0.16867	0.48341	0.33377	0.23569	0.6553	0.34011	0.25132	0.49413	0.18967	0.51112	0.50688	0.49474	0.51588	0.42876	0.32096	0.11278	0.16234	0.53519	0.58357	0.11162	0.11929	0.18114
724.54	0.53591	0.52233	0.50111	0.47922	0.14254	0.55626	0.3161	0.50814	0.23229	0.1638	0.54828	0.50399	0.29783	0.23271	0.14346	0.099296	0.55316	0.30363	0.57878	0.56221	0.50083	0.4426	0.15434	0.1911	0.064706	0.61355	0.19583	0.17947	0.48793	0.34576	0.24765	0.65577	0.35257	0.2627	0.50036	0.19901	0.51606	0.51278	0.50352	0.52561	0.43454	0.33368	0.11921	0.17206	0.53875	0.58571	0.1182	0.12667	0.19175
727.73	0.53672	0.52485	0.50519	0.48673	0.14832	0.56125	0.32944	0.51547	0.24107	0.17067	0.54877	0.50513	0.31003	0.24417	0.15192	0.10442	0.55895	0.31655	0.57919	0.56427	0.50268	0.44629	0.16264	0.20158	0.068034	0.61433	0.2071	0.1903	0.49225	0.35725	0.25931	0.65617	0.36457	0.2741	0.50605	0.20857	0.52044	0.5183	0.51161	0.53475	0.44017	0.34596	0.12597	0.18183	0.54201	0.58785	0.12506	0.13427	0.20229
730.92	0.53733	0.52721	0.50888	0.49388	0.15437	0.56568	0.34235	0.52218	0.24976	0.17776	0.54923	0.50626	0.32171	0.25555	0.16067	0.10984	0.5643	0.3291	0.5795	0.56636	0.50439	0.44977	0.17111	0.21206	0.071805	0.61506	0.2185	0.20117	0.49643	0.36813	0.27081	0.65649	0.37621	0.28541	0.51141	0.21833	0.52446	0.52346	0.51909	0.5433	0.44547	0.35768	0.13305	0.19167	0.545	0.58977	0.13231	0.14215	0.21276
734.11	0.53808	0.52947	0.51232	0.50053	0.16059	0.56974	0.35483	0.52835	0.25832	0.18488	0.54979	0.50742	0.33294	0.26667	0.16948	0.11537	0.5695	0.34117	0.57992	0.56852	0.50604	0.45307	0.17947	0.2223	0.075952	0.61576	0.22971	0.21189	0.5005	0.37829	0.28178	0.65677	0.38714	0.29644	0.51632	0.2281	0.52815	0.52824	0.526	0.5512	0.45056	0.36874	0.14032	0.20147	0.54786	0.59155	0.13979	0.15016	0.22286
737.3	0.53879	0.53156	0.51548	0.50684	0.16678	0.57341	0.36654	0.53405	0.26641	0.19186	0.55031	0.50841	0.3434	0.2773	0.17805	0.12102	0.57418	0.35238	0.58035	0.57055	0.50758	0.45607	0.18754	0.23207	0.080445	0.61651	0.24045	0.22214	0.50443	0.38768	0.29216	0.65725	0.39733	0.30694	0.52085	0.2376	0.53157	0.53277	0.53241	0.55863	0.45528	0.37904	0.14761	0.21096	0.55051	0.59328	0.14728	0.15808	0.23245
740.49	0.5395	0.53353	0.51834	0.51258	0.17293	0.57659	0.37744	0.53908	0.27409	0.19858	0.55075	0.50921	0.35331	0.28733	0.18629	0.12669	0.57843	0.36283	0.58078	0.57237	0.50885	0.45873	0.19522	0.24137	0.085147	0.61718	0.25064	0.23191	0.50813	0.39626	0.30184	0.65757	0.40676	0.31682	0.52485	0.24676	0.53457	0.53688	0.53816	0.56538	0.45951	0.38851	0.15477	0.22002	0.55282	0.59479	0.15469	0.1657	0.24152
743.69	0.54007	0.53535	0.52091	0.5178	0.17901	0.57949	0.38759	0.54377	0.28137	0.20513	0.55131	0.5101	0.36244	0.29683	0.1942	0.13245	0.5821	0.3726	0.58112	0.57418	0.5101	0.46105	0.20261	0.25025	0.090005	0.61776	0.26033	0.2412	0.51165	0.40408	0.31088	0.65788	0.41546	0.32608	0.52844	0.25553	0.53741	0.54055	0.54345	0.5715	0.46325	0.39718	0.1618	0.22865	0.55487	0.59613	0.16196	0.17313	0.25003
746.88	0.54062	0.53705	0.52308	0.52248	0.18472	0.5821	0.39677	0.54799	0.28787	0.21117	0.55175	0.51078	0.37067	0.30557	0.2015	0.13794	0.58518	0.38148	0.58149	0.57597	0.5111	0.46295	0.20946	0.25835	0.094936	0.61836	0.26933	0.24973	0.51485	0.41104	0.31908	0.65825	0.42336	0.33457	0.5315	0.26363	0.53997	0.54399	0.54822	0.57709	0.46639	0.40499	0.16848	0.23669	0.55666	0.59731	0.16881	0.18002	0.25775
750.07	0.54114	0.5384	0.52503	0.52662	0.19016	0.5844	0.40507	0.55181	0.29381	0.21676	0.55224	0.51143	0.37815	0.31354	0.20836	0.14322	0.5878	0.38942	0.58185	0.57756	0.51194	0.46456	0.21575	0.2658	0.099847	0.61907	0.2776	0.25764	0.51773	0.41728	0.32651	0.65862	0.43053	0.34228	0.5341	0.27115	0.54239	0.54713	0.55249	0.58226	0.46901	0.41199	0.17472	0.24416	0.55814	0.59841	0.17528	0.18645	0.26485
753.26	0.54154	0.53948	0.52665	0.53013	0.1951	0.58651	0.41244	0.55531	0.29903	0.2217	0.55263	0.51199	0.38462	0.32054	0.21447	0.14802	0.5897	0.39649	0.58215	0.57896	0.51254	0.46565	0.22124	0.27249	0.10456	0.61965	0.2849	0.2647	0.51996	0.42267	0.33306	0.65901	0.43676	0.34906	0.53625	0.27792	0.54455	0.54989	0.55629	0.58689	0.47089	0.41822	0.18042	0.25086	0.55927	0.59928	0.18112	0.1922	0.27114
756.45	0.54195	0.54038	0.52818	0.53312	0.19971	0.58844	0.41906	0.55851	0.30367	0.22624	0.55322	0.51244	0.39042	0.32676	0.22003	0.15244	0.59119	0.40278	0.58268	0.58012	0.513	0.46639	0.22614	0.27855	0.10902	0.62031	0.29139	0.27105	0.52168	0.4275	0.33883	0.65941	0.44234	0.355	0.53794	0.28408	0.54661	0.55249	0.55984	0.59111	0.47207	0.42373	0.18556	0.25687	0.56017	0.60014	0.18642	0.19742	0.27673
759.64	0.54211	0.54086	0.52935	0.53545	0.2039	0.59017	0.42482	0.56138	0.30769	0.23025	0.55367	0.51282	0.39544	0.33231	0.22506	0.15647	0.59186	0.40836	0.58282	0.58096	0.51315	0.46658	0.23055	0.284	0.11326	0.62076	0.29712	0.27671	0.52274	0.4316	0.34385	0.65944	0.44716	0.36017	0.5391	0.2895	0.54838	0.55463	0.56288	0.59469	0.47257	0.42854	0.1902	0.26224	0.56071	0.60072	0.19126	0.20207	0.28166
762.84	0.54234	0.54097	0.53016	0.53708	0.20756	0.59166	0.42975	0.56387	0.3111	0.23364	0.55408	0.51296	0.39982	0.33696	0.22943	0.15995	0.59194	0.41311	0.58303	0.58148	0.51332	0.46638	0.23421	0.28869	0.11716	0.62126	0.30204	0.28168	0.52331	0.43507	0.34824	0.65961	0.45136	0.36456	0.53988	0.29435	0.55004	0.55651	0.56564	0.59786	0.47234	0.4327	0.19426	0.26691	0.56084	0.60106	0.19557	0.20613	0.28598
766.03	0.54247	0.54085	0.53079	0.53815	0.21077	0.59293	0.43406	0.56608	0.31389	0.23657	0.55454	0.51306	0.40351	0.3408	0.23334	0.16306	0.59143	0.4172	0.58331	0.58186	0.51313	0.46571	0.23723	0.29277	0.12076	0.62167	0.30623	0.28603	0.52325	0.43803	0.35193	0.65961	0.45498	0.36826	0.54015	0.2985	0.55153	0.55806	0.56797	0.60055	0.47145	0.43628	0.19778	0.27094	0.56067	0.60126	0.19931	0.20964	0.2897
769.22	0.54241	0.54038	0.53107	0.53867	0.21374	0.59403	0.43778	0.56805	0.31622	0.23922	0.55481	0.51303	0.40658	0.34406	0.2369	0.1659	0.59021	0.42078	0.58321	0.58192	0.51276	0.46462	0.2399	0.29641	0.12408	0.62203	0.30995	0.28995	0.52284	0.44054	0.35534	0.6595	0.45816	0.37136	0.54005	0.30219	0.55281	0.55922	0.57014	0.6027	0.46998	0.43932	0.20089	0.27459	0.56019	0.60118	0.20277	0.21282	0.29295
772.41	0.54217	0.5396	0.53107	0.53871	0.21617	0.59497	0.44083	0.56979	0.31797	0.24125	0.55501	0.51287	0.4092	0.34666	0.23982	0.16816	0.5885	0.42386	0.58316	0.58177	0.5123	0.4632	0.24188	0.29956	0.12697	0.62229	0.31293	0.29321	0.52199	0.44265	0.35808	0.65921	0.46091	0.37373	0.53953	0.30532	0.55398	0.56018	0.57204	0.60463	0.46789	0.44197	0.20344	0.27762	0.55935	0.60097	0.20564	0.21541	0.29559
775.6	0.54205	0.53873	0.53107	0.53832	0.21835	0.59587	0.44356	0.57147	0.31949	0.24306	0.55535	0.51273	0.41139	0.34884	0.24242	0.17021	0.5866	0.42656	0.58314	0.58138	0.51169	0.46148	0.24354	0.30228	0.12967	0.62253	0.31544	0.29603	0.52081	0.44452	0.36049	0.659	0.46328	0.37556	0.53881	0.30803	0.55515	0.56088	0.57375	0.60614	0.46538	0.44429	0.2056	0.28023	0.55825	0.60064	0.20818	0.21766	0.29792
778.79	0.54182	0.5376	0.53081	0.5374	0.22028	0.59663	0.44597	0.57292	0.32061	0.24456	0.55561	0.51247	0.41334	0.35062	0.2447	0.17194	0.58407	0.42889	0.58294	0.58084	0.51093	0.45958	0.2448	0.30469	0.13207	0.62281	0.31751	0.29853	0.51942	0.44615	0.36253	0.65873	0.46531	0.37715	0.53774	0.31042	0.5561	0.5613	0.57527	0.60737	0.4626	0.44629	0.20751	0.28262	0.55702	0.60024	0.21044	0.21961	0.29998
781.99	0.54168	0.53654	0.5305	0.53625	0.22202	0.5975	0.44811	0.57437	0.32159	0.24585	0.55598	0.51221	0.41512	0.35208	0.24684	0.17344	0.58136	0.43106	0.58289	0.58038	0.51026	0.45759	0.24578	0.30699	0.13429	0.62312	0.31925	0.30088	0.51793	0.44763	0.36437	0.65873	0.46723	0.37844	0.5365	0.31268	0.55719	0.5619	0.57682	0.6085	0.45942	0.44819	0.20912	0.28458	0.5557	0.5998	0.21251	0.2213	0.30189
785.18	0.54123	0.53524	0.52977	0.53464	0.2235	0.5981	0.44992	0.57556	0.32221	0.24698	0.55614	0.51188	0.41644	0.35327	0.24867	0.17482	0.57815	0.43299	0.58267	0.57984	0.50932	0.45513	0.24659	0.30892	0.13643	0.62332	0.3208	0.30293	0.51613	0.44881	0.36595	0.65834	0.46885	0.3793	0.53489	0.31452	0.55798	0.56194	0.57801	0.60907	0.45583	0.44983	0.2105	0.28644	0.55395	0.59905	0.21429	0.22281	0.30346
788.37	0.54094	0.53381	0.529	0.5328	0.22498	0.59874	0.45162	0.57676	0.32272	0.24801	0.55634	0.51146	0.41767	0.35429	0.2505	0.1761	0.5747	0.43473	0.58251	0.57917	0.50837	0.45245	0.24719	0.31074	0.13846	0.62354	0.32209	0.30483	0.51412	0.44986	0.36744	0.65802	0.4704	0.37992	0.53326	0.31624	0.55894	0.56179	0.57925	0.60957	0.4521	0.45124	0.21181	0.28821	0.55214	0.59847	0.21609	0.22427	0.30491
791.56	0.54066	0.53236	0.52836	0.53069	0.2264	0.59938	0.45318	0.57779	0.32315	0.24894	0.55662	0.511	0.41884	0.35506	0.25222	0.17724	0.57124	0.43637	0.58238	0.57847	0.50723	0.44979	0.24764	0.31243	0.14037	0.62376	0.32318	0.30663	0.51208	0.4509	0.36878	0.6577	0.47187	0.38041	0.5313	0.31791	0.55978	0.5616	0.58045	0.60996	0.44803	0.45281	0.21293	0.2897	0.55027	0.59778	0.21769	0.22551	0.30626
794.75	0.54049	0.53075	0.52754	0.52843	0.22757	0.60003	0.45466	0.5788	0.32332	0.2497	0.55688	0.51036	0.41981	0.35567	0.25363	0.17822	0.56752	0.43775	0.58222	0.57758	0.50602	0.44687	0.24783	0.3139	0.14212	0.62405	0.32408	0.30822	0.5098	0.45178	0.36988	0.65744	0.47323	0.3807	0.5292	0.31931	0.56049	0.56141	0.58157	0.61021	0.44382	0.45408	0.21382	0.29103	0.5484	0.59702	0.2191	0.22656	0.3074
797.94	0.54033	0.5292	0.52668	0.52598	0.22893	0.60063	0.45607	0.57981	0.32346	0.25047	0.55712	0.50989	0.42077	0.35633	0.25522	0.17925	0.56366	0.43925	0.58216	0.57679	0.50484	0.44399	0.24806	0.31556	0.14386	0.62432	0.32495	0.30991	0.50758	0.45288	0.37109	0.65727	0.47454	0.38096	0.5271	0.32088	0.56126	0.56107	0.58257	0.61025	0.43945	0.45538	0.2148	0.29237	0.54634	0.59612	0.22059	0.22763	0.30863
801.14	0.54003	0.5274	0.52571	0.52325	0.23003	0.60112	0.45727	0.58061	0.32342	0.25102	0.5573	0.50937	0.42153	0.3567	0.25655	0.1801	0.55962	0.44058	0.58215	0.57572	0.50344	0.44075	0.24801	0.3169	0.14557	0.62435	0.32552	0.31129	0.50513	0.45364	0.37202	0.65676	0.47565	0.38087	0.52469	0.32209	0.5619	0.56043	0.5834	0.61001	0.43487	0.45652	0.21555	0.29346	0.54411	0.59507	0.22183	0.22847	0.30967
804.33	0.53975	0.52571	0.5246	0.52036	0.23122	0.6016	0.45842	0.58138	0.32342	0.25173	0.55748	0.50877	0.42234	0.35707	0.25794	0.18094	0.55548	0.44185	0.58194	0.57464	0.50207	0.43765	0.248	0.31838	0.14726	0.62456	0.32614	0.31272	0.50261	0.45433	0.37306	0.65657	0.47681	0.38082	0.52226	0.32351	0.56249	0.5597	0.58432	0.60966	0.43028	0.45761	0.21628	0.29466	0.54185	0.59407	0.22322	0.22948	0.3107
807.52	0.53931	0.52401	0.52321	0.51736	0.23229	0.60191	0.45946	0.58207	0.32319	0.25236	0.55758	0.50806	0.42299	0.35733	0.25923	0.18178	0.55113	0.44308	0.58156	0.57354	0.50067	0.43436	0.24793	0.31964	0.14896	0.62457	0.3267	0.31407	0.49999	0.45493	0.37398	0.65607	0.47792	0.38061	0.51978	0.32468	0.56299	0.55883	0.58502	0.6091	0.42556	0.45859	0.217	0.29579	0.53948	0.5928	0.22451	0.23038	0.31164
810.71	0.53894	0.52215	0.52187	0.51429	0.23341	0.60228	0.46051	0.58277	0.32315	0.2529	0.55773	0.50731	0.42371	0.35749	0.26059	0.18254	0.54684	0.44427	0.58121	0.57255	0.49917	0.43111	0.24779	0.32097	0.15068	0.62458	0.32722	0.31549	0.49738	0.45559	0.37491	0.65561	0.47892	0.38037	0.51716	0.32594	0.56348	0.55792	0.58573	0.60857	0.42089	0.45973	0.21774	0.29688	0.53715	0.5918	0.22582	0.23129	0.31271
813.9	0.53892	0.52036	0.52079	0.5113	0.2346	0.6028	0.46182	0.58358	0.32307	0.25355	0.55804	0.50675	0.42447	0.3577	0.26202	0.18336	0.54283	0.44568	0.5813	0.57158	0.49775	0.42798	0.24759	0.32239	0.15242	0.62495	0.32772	0.31694	0.49477	0.4564	0.37579	0.65541	0.48008	0.38017	0.51461	0.32725	0.56409	0.55709	0.58655	0.6081	0.41627	0.46094	0.21844	0.29794	0.53487	0.5908	0.22713	0.23215	0.31372
817.09	0.53861	0.51844	0.51963	0.50821	0.23587	0.60304	0.4631	0.58419	0.32302	0.25436	0.55848	0.5061	0.42526	0.35794	0.26343	0.1843	0.53875	0.44712	0.58116	0.57046	0.4964	0.42487	0.24749	0.32386	0.15421	0.62525	0.32827	0.31842	0.49218	0.45718	0.37686	0.6552	0.48119	0.38002	0.51202	0.32858	0.56461	0.55628	0.58728	0.60757	0.41176	0.46214	0.2192	0.29914	0.53266	0.58971	0.22852	0.23309	0.31477
820.29	0.53849	0.51677	0.51851	0.50521	0.23732	0.60357	0.46442	0.58493	0.32311	0.25514	0.55892	0.50557	0.4262	0.3582	0.26506	0.18528	0.5348	0.4486	0.58117	0.56955	0.49498	0.42197	0.24741	0.32539	0.15612	0.62552	0.32882	0.32011	0.48954	0.45812	0.37786	0.65499	0.48235	0.37997	0.50947	0.33007	0.5652	0.55548	0.58811	0.60706	0.40737	0.46335	0.22012	0.30037	0.53056	0.58892	0.23001	0.23407	0.31592
823.48	0.53836	0.51492	0.51741	0.50203	0.23862	0.60388	0.4656	0.5854	0.32308	0.25591	0.55926	0.50487	0.42711	0.35839	0.26645	0.18613	0.53084	0.44994	0.58111	0.56841	0.49366	0.41895	0.24724	0.32682	0.15804	0.62575	0.32938	0.32165	0.48694	0.45899	0.37892	0.6547	0.48352	0.37977	0.5069	0.33146	0.56568	0.55459	0.58882	0.60654	0.40293	0.46456	0.2209	0.30146	0.52826	0.58781	0.23138	0.23495	0.31697
826.67	0.53786	0.51297	0.51605	0.49893	0.24011	0.60413	0.46678	0.58578	0.32307	0.25685	0.55932	0.50409	0.42792	0.35847	0.26801	0.18714	0.52671	0.45122	0.58096	0.56714	0.49219	0.41592	0.24717	0.32836	0.16	0.62578	0.32992	0.32328	0.48427	0.45977	0.37994	0.65408	0.48447	0.37961	0.50422	0.33294	0.56599	0.55353	0.58928	0.60568	0.39857	0.46579	0.2218	0.30278	0.5259	0.58665	0.2329	0.23595	0.31809
829.86	0.53755	0.51126	0.51478	0.49589	0.24153	0.60449	0.46808	0.58639	0.32299	0.25779	0.55958	0.50343	0.42859	0.35874	0.2695	0.18814	0.52275	0.45264	0.58088	0.56617	0.49094	0.41295	0.2471	0.32985	0.16203	0.626	0.33053	0.32481	0.48184	0.46052	0.38095	0.65364	0.48572	0.37944	0.50173	0.33433	0.56656	0.55249	0.5901	0.60489	0.39433	0.46706	0.22259	0.30399	0.52355	0.58574	0.23432	0.23687	0.3191
833.05	0.53718	0.50937	0.51354	0.49299	0.24319	0.60473	0.46942	0.58688	0.32311	0.25874	0.55974	0.50277	0.42945	0.35917	0.2712	0.18921	0.51896	0.45413	0.58067	0.56526	0.48964	0.41006	0.24706	0.33142	0.16411	0.62605	0.33116	0.32651	0.47932	0.46129	0.38204	0.65297	0.48691	0.37927	0.4992	0.33588	0.56687	0.55138	0.59071	0.604	0.39028	0.4683	0.22355	0.30524	0.52128	0.58461	0.23595	0.23787	0.32024
836.24	0.53719	0.50784	0.51247	0.49035	0.24487	0.60526	0.47087	0.5875	0.32328	0.26001	0.56014	0.50232	0.43039	0.35952	0.27283	0.19047	0.51546	0.45587	0.58067	0.56434	0.48839	0.4074	0.24711	0.33321	0.16634	0.62646	0.33197	0.32831	0.47718	0.46237	0.38327	0.65279	0.48833	0.37932	0.49688	0.33753	0.56749	0.5506	0.59163	0.60346	0.38659	0.46975	0.22462	0.30681	0.5194	0.58382	0.23772	0.23912	0.32149
839.44	0.53747	0.50654	0.51186	0.48807	0.24684	0.60621	0.47268	0.58849	0.32383	0.26142	0.56106	0.50219	0.43174	0.36029	0.27477	0.19188	0.51248	0.45792	0.5811	0.56389	0.48761	0.40523	0.2474	0.33526	0.16874	0.62724	0.33303	0.33044	0.47525	0.46371	0.38483	0.65312	0.49004	0.37977	0.49496	0.33956	0.56845	0.55014	0.59281	0.60334	0.38319	0.47153	0.22589	0.30851	0.51792	0.58332	0.23955	0.24044	0.323
842.63	0.53773	0.50531	0.51128	0.48587	0.24896	0.60698	0.47458	0.58945	0.3243	0.26293	0.56179	0.50202	0.43317	0.36114	0.27676	0.19335	0.5097	0.45996	0.58138	0.56348	0.48681	0.40294	0.24765	0.33714	0.17124	0.62786	0.33412	0.33249	0.47338	0.46508	0.38645	0.65331	0.49179	0.38015	0.49309	0.34162	0.5692	0.54965	0.59387	0.6031	0.37997	0.47315	0.22725	0.31029	0.51637	0.58287	0.24149	0.24186	0.32447
845.82	0.53772	0.50396	0.51057	0.48358	0.25112	0.60742	0.47642	0.59003	0.32488	0.26445	0.56219	0.50168	0.43452	0.3619	0.27883	0.19488	0.50685	0.46176	0.58159	0.56255	0.48583	0.40082	0.24798	0.33928	0.17381	0.62829	0.33519	0.33468	0.47146	0.46629	0.38797	0.65323	0.4933	0.38068	0.49118	0.34376	0.5697	0.54905	0.59453	0.60272	0.37676	0.47497	0.22865	0.31198	0.51492	0.58215	0.24364	0.24335	0.32606
849.01	0.5379	0.50274	0.50983	0.48147	0.25337	0.60802	0.4783	0.59081	0.32548	0.2661	0.56294	0.50137	0.43587	0.36271	0.28085	0.19649	0.50416	0.46366	0.58191	0.56189	0.48497	0.39873	0.24832	0.3413	0.17652	0.62886	0.33639	0.33685	0.46981	0.4677	0.38947	0.65326	0.49512	0.38107	0.48943	0.34588	0.57035	0.54848	0.59552	0.60233	0.37367	0.47671	0.23007	0.31377	0.51337	0.58166	0.24571	0.24483	0.32756
852.2	0.53806	0.50163	0.50919	0.4795	0.25569	0.60862	0.4802	0.59156	0.32618	0.2678	0.56349	0.50117	0.43731	0.36349	0.2831	0.19816	0.50166	0.46561	0.58226	0.56142	0.48418	0.39678	0.24874	0.34357	0.17928	0.62947	0.33763	0.33922	0.46815	0.46907	0.39097	0.65337	0.49677	0.38165	0.48764	0.34818	0.57099	0.54804	0.59646	0.60206	0.37082	0.47844	0.23161	0.31561	0.51207	0.58115	0.24798	0.24645	0.32927
855.39	0.53819	0.50064	0.50867	0.47772	0.25816	0.60931	0.48213	0.59232	0.32687	0.26963	0.56408	0.5011	0.43871	0.36443	0.28528	0.19996	0.49929	0.46784	0.58251	0.56109	0.48347	0.39487	0.2494	0.34582	0.18218	0.62983	0.33902	0.3416	0.4667	0.47037	0.39258	0.65333	0.49858	0.38227	0.48613	0.35055	0.57162	0.54755	0.59753	0.60176	0.36829	0.48022	0.23333	0.31773	0.51087	0.58093	0.25042	0.2482	0.331
858.59	0.53835	0.49979	0.50821	0.47614	0.26078	0.61003	0.48426	0.5932	0.3277	0.27165	0.56487	0.50099	0.44023	0.36557	0.28759	0.20189	0.4973	0.47009	0.58291	0.56086	0.48306	0.39314	0.25014	0.34811	0.18525	0.63055	0.34062	0.34408	0.4654	0.47191	0.39435	0.65349	0.50055	0.38303	0.48489	0.35301	0.57258	0.54727	0.59872	0.6017	0.36586	0.48216	0.2351	0.31982	0.50974	0.58084	0.25292	0.2501	0.33275
861.78	0.53876	0.49921	0.50796	0.47487	0.26361	0.61101	0.48668	0.59418	0.32881	0.27374	0.56576	0.50119	0.44222	0.36685	0.2903	0.20394	0.49564	0.47261	0.58352	0.56086	0.48263	0.39177	0.25108	0.35071	0.18844	0.63135	0.34225	0.34681	0.46429	0.4737	0.39627	0.65378	0.50243	0.384	0.48367	0.35567	0.57341	0.54709	0.59989	0.60183	0.36376	0.48437	0.23711	0.32206	0.50909	0.58093	0.25573	0.25214	0.33481
864.97	0.53912	0.4985	0.50768	0.47375	0.26658	0.61185	0.48895	0.5951	0.32995	0.27603	0.56648	0.50124	0.44403	0.36822	0.29294	0.20613	0.49402	0.47495	0.58396	0.56058	0.48232	0.39043	0.25223	0.35333	0.19182	0.63209	0.34406	0.34955	0.46332	0.47538	0.3984	0.65422	0.50463	0.38521	0.48271	0.35842	0.57422	0.54702	0.60115	0.60198	0.36185	0.48653	0.23915	0.32446	0.50839	0.5809	0.25859	0.25432	0.33687
868.16	0.53922	0.49772	0.50741	0.47253	0.26961	0.61237	0.49119	0.59579	0.33122	0.27828	0.56711	0.50125	0.44586	0.36956	0.29569	0.20832	0.49256	0.47736	0.58415	0.56022	0.48183	0.38925	0.25335	0.35597	0.19513	0.63276	0.34585	0.35236	0.46222	0.47687	0.40025	0.65418	0.50645	0.38622	0.48155	0.36126	0.57485	0.54685	0.60201	0.60207	0.36007	0.48872	0.24122	0.32681	0.50746	0.58058	0.26156	0.25658	0.33893
871.35	0.53948	0.49709	0.50728	0.4715	0.27272	0.61304	0.49339	0.59641	0.33246	0.28065	0.56784	0.50134	0.44768	0.37093	0.29864	0.21065	0.49119	0.47964	0.58459	0.56004	0.48135	0.38797	0.25445	0.35862	0.19863	0.63329	0.34754	0.35507	0.46105	0.47835	0.402	0.65423	0.50824	0.38736	0.48045	0.36406	0.57545	0.54671	0.60287	0.60208	0.35823	0.4908	0.24338	0.32902	0.50681	0.58033	0.26458	0.25875	0.34089
874.54	0.53946	0.49637	0.50699	0.47051	0.27591	0.61357	0.49564	0.59697	0.33371	0.28303	0.56835	0.50126	0.44932	0.37219	0.30142	0.213	0.48977	0.48199	0.58474	0.55989	0.48098	0.38673	0.25567	0.36111	0.20222	0.63367	0.34927	0.35781	0.46003	0.47969	0.40369	0.65394	0.51005	0.38852	0.4794	0.36681	0.57597	0.54647	0.60375	0.60209	0.35663	0.49266	0.24559	0.33127	0.50588	0.58027	0.26762	0.26106	0.34264
877.74	0.5394	0.49563	0.50659	0.46972	0.27913	0.61412	0.49759	0.59754	0.33501	0.28553	0.56872	0.50118	0.45098	0.37351	0.30431	0.21549	0.48852	0.48415	0.58484	0.55961	0.48059	0.38555	0.25704	0.36364	0.20603	0.63417	0.35105	0.36038	0.45916	0.48104	0.40549	0.65378	0.51205	0.38976	0.47858	0.36974	0.57662	0.54643	0.60466	0.60223	0.35513	0.49466	0.24798	0.33361	0.50509	0.58035	0.27083	0.26349	0.34439
880.93	0.53944	0.49481	0.50647	0.46881	0.28257	0.61439	0.49991	0.5979	0.33658	0.28806	0.56915	0.50105	0.45273	0.3748	0.30742	0.21795	0.48742	0.4862	0.58493	0.55922	0.48013	0.38444	0.2583	0.36612	0.20982	0.63455	0.35284	0.36294	0.45828	0.48232	0.40725	0.65334	0.51393	0.39106	0.47761	0.37275	0.57688	0.54623	0.60528	0.60226	0.35352	0.49661	0.25035	0.33584	0.50448	0.58013	0.27408	0.2659	0.34604
884.12	0.53944	0.49435	0.50639	0.46822	0.28622	0.61474	0.50218	0.59831	0.33819	0.2908	0.56962	0.50104	0.45452	0.37635	0.31058	0.22057	0.48665	0.48851	0.58511	0.5591	0.47976	0.3834	0.25973	0.36875	0.21376	0.63479	0.35466	0.36577	0.45756	0.48372	0.40907	0.65335	0.51584	0.39265	0.47692	0.37588	0.57738	0.54625	0.606	0.60239	0.35213	0.49872	0.25283	0.33827	0.50388	0.57991	0.27749	0.26839	0.34795
887.31	0.53925	0.49353	0.50601	0.4675	0.2899	0.61468	0.50415	0.59832	0.33983	0.29346	0.56985	0.50081	0.45616	0.3776	0.31381	0.22325	0.4858	0.49058	0.58506	0.55873	0.47929	0.38224	0.26118	0.37125	0.21775	0.63502	0.35633	0.36856	0.45653	0.48492	0.41057	0.65292	0.51743	0.39413	0.47598	0.37896	0.57742	0.54595	0.6064	0.60242	0.3507	0.50073	0.25543	0.34068	0.50333	0.57965	0.28088	0.27088	0.34994
890.5	0.53874	0.49256	0.5056	0.46673	0.29364	0.61453	0.50592	0.59807	0.34143	0.29617	0.56981	0.5003	0.45762	0.37869	0.31692	0.22598	0.48479	0.49245	0.58478	0.55794	0.47866	0.381	0.26261	0.37373	0.22184	0.63479	0.3579	0.37143	0.45555	0.48585	0.41193	0.6523	0.51891	0.39551	0.47501	0.38199	0.57718	0.54553	0.60667	0.60219	0.34919	0.50254	0.25806	0.34305	0.5023	0.57892	0.28432	0.27328	0.35195
893.69	0.53824	0.49175	0.50495	0.46607	0.29731	0.61425	0.50768	0.59807	0.34296	0.2989	0.56967	0.49979	0.45897	0.37986	0.31984	0.22877	0.48382	0.4944	0.58427	0.55758	0.47805	0.38023	0.26398	0.37636	0.22594	0.63455	0.35961	0.37445	0.45459	0.48662	0.41321	0.65174	0.52033	0.39696	0.47393	0.38494	0.57694	0.54506	0.60693	0.60193	0.34835	0.50416	0.26065	0.34564	0.5016	0.57841	0.28771	0.27581	0.35429
896.89	0.53778	0.49096	0.50439	0.46541	0.30125	0.61401	0.50949	0.59801	0.34467	0.30186	0.56961	0.49913	0.46026	0.38103	0.32312	0.23188	0.48308	0.49624	0.58381	0.55691	0.47756	0.3798	0.26568	0.37916	0.23032	0.63433	0.36152	0.37766	0.45368	0.48776	0.41429	0.65101	0.52182	0.39863	0.47296	0.38805	0.57681	0.54491	0.6071	0.60182	0.34778	0.5057	0.26348	0.34846	0.50104	0.57814	0.2914	0.27866	0.35684
900.08	0.53735	0.49027	0.50425	0.46496	0.30506	0.6137	0.51153	0.59783	0.34634	0.30469	0.56958	0.49868	0.46198	0.38251	0.3261	0.23466	0.48263	0.49827	0.58357	0.55629	0.47717	0.37963	0.26709	0.38206	0.23457	0.63408	0.3637	0.38081	0.45287	0.48882	0.41564	0.65049	0.52343	0.40026	0.47218	0.39118	0.57663	0.54472	0.60724	0.60175	0.3473	0.50748	0.26609	0.35118	0.50053	0.57792	0.29476	0.28122	0.35909
903.27	0.53685	0.48992	0.50402	0.46502	0.30907	0.61393	0.51371	0.59809	0.34816	0.30793	0.56953	0.49873	0.46382	0.38451	0.32931	0.23785	0.48229	0.50062	0.58325	0.55617	0.47686	0.37928	0.26884	0.38482	0.23909	0.63365	0.36614	0.38377	0.45236	0.48969	0.41735	0.64937	0.52521	0.40191	0.47171	0.39419	0.57675	0.54437	0.60758	0.60135	0.3473	0.50917	0.2689	0.3542	0.50023	0.57797	0.29837	0.28416	0.36117
906.46	0.53628	0.48899	0.50374	0.46487	0.31339	0.61383	0.51563	0.5979	0.35026	0.31129	0.56943	0.49826	0.46552	0.38634	0.33285	0.24127	0.48183	0.50256	0.58269	0.55557	0.47676	0.37947	0.27094	0.38782	0.24407	0.63351	0.36882	0.38728	0.45171	0.49076	0.419	0.64885	0.52713	0.40394	0.47143	0.39779	0.57664	0.54451	0.60793	0.60157	0.34737	0.51068	0.27204	0.3574	0.49996	0.57797	0.3024	0.28732	0.36353
909.65	0.53573	0.48841	0.50337	0.46488	0.3176	0.61369	0.51748	0.59767	0.35213	0.31463	0.56907	0.49783	0.46729	0.38826	0.33631	0.24456	0.48146	0.50464	0.5819	0.55504	0.47671	0.37933	0.27294	0.39072	0.2489	0.63316	0.37148	0.39049	0.45142	0.49176	0.42091	0.64745	0.52897	0.4057	0.47132	0.40102	0.57672	0.54423	0.60818	0.6013	0.34732	0.51231	0.27511	0.36045	0.49948	0.57797	0.30627	0.29037	0.36568
912.84	0.5356	0.48805	0.50357	0.46518	0.3219	0.61339	0.5199	0.59721	0.35425	0.31796	0.56933	0.49781	0.46938	0.39031	0.33972	0.24793	0.4818	0.50677	0.58185	0.55471	0.47632	0.37951	0.27458	0.39404	0.25348	0.6331	0.37393	0.39383	0.45106	0.49291	0.42275	0.64682	0.53056	0.40777	0.47106	0.40452	0.57632	0.54446	0.60806	0.60157	0.34713	0.51433	0.27816	0.36336	0.49969	0.57793	0.31003	0.29318	0.36788
916.04	0.53557	0.48769	0.50377	0.46559	0.32696	0.6133	0.52269	0.59727	0.35692	0.32167	0.56971	0.49778	0.47153	0.3925	0.34383	0.25161	0.48234	0.50896	0.58204	0.55465	0.47609	0.38025	0.27673	0.39764	0.25867	0.63351	0.37679	0.39767	0.45099	0.49435	0.42454	0.64703	0.5321	0.4103	0.47093	0.40853	0.57616	0.54508	0.60843	0.60231	0.34767	0.51664	0.28189	0.36675	0.49982	0.57791	0.31466	0.29659	0.37082
919.23	0.5355	0.48783	0.50414	0.46633	0.33207	0.61361	0.52553	0.59794	0.35967	0.32562	0.5699	0.49794	0.47369	0.39503	0.34779	0.25549	0.48292	0.5114	0.58209	0.55494	0.47609	0.38106	0.27907	0.40139	0.26402	0.63403	0.37976	0.40164	0.45126	0.49582	0.42686	0.64762	0.5341	0.41309	0.47128	0.41258	0.57649	0.54568	0.60911	0.6034	0.34828	0.51839	0.28567	0.37021	0.50003	0.57836	0.31933	0.3001	0.37375
922.42	0.53505	0.48778	0.50413	0.46718	0.33725	0.61408	0.52829	0.59862	0.36241	0.32977	0.56993	0.49799	0.47584	0.39788	0.35196	0.25964	0.48369	0.51387	0.58173	0.55531	0.47621	0.38193	0.28167	0.40519	0.26973	0.63441	0.38315	0.40573	0.45161	0.49696	0.42931	0.64783	0.53614	0.41578	0.47186	0.41658	0.577	0.54616	0.61001	0.60434	0.34928	0.51978	0.28957	0.37392	0.49998	0.57908	0.32413	0.30387	0.3765
925.61	0.53461	0.48823	0.50436	0.46851	0.34214	0.61509	0.53087	0.59966	0.36478	0.33413	0.56983	0.49848	0.47811	0.40089	0.35567	0.26389	0.48452	0.51654	0.58129	0.55596	0.47671	0.38228	0.28437	0.40859	0.27549	0.63469	0.38657	0.40935	0.45244	0.49833	0.43219	0.64776	0.53857	0.41837	0.47282	0.42046	0.57783	0.54658	0.61118	0.60513	0.3503	0.52151	0.2933	0.37781	0.50044	0.58021	0.32864	0.30774	0.37892
928.8	0.53409	0.48869	0.50509	0.47017	0.34779	0.61622	0.53395	0.60106	0.36798	0.33905	0.56985	0.49882	0.48072	0.40426	0.35998	0.26865	0.48606	0.51918	0.58084	0.55699	0.47731	0.3833	0.28743	0.41261	0.28182	0.63518	0.39058	0.41355	0.45361	0.49988	0.43563	0.64791	0.5411	0.42147	0.47413	0.42485	0.57878	0.54749	0.61273	0.60639	0.35189	0.52337	0.29748	0.38208	0.50132	0.58143	0.33377	0.31206	0.38191
931.99	0.53418	0.48998	0.50613	0.47262	0.35351	0.61786	0.53722	0.60291	0.37117	0.34438	0.57007	0.49988	0.48366	0.40813	0.36435	0.27382	0.48787	0.5225	0.58059	0.55827	0.47863	0.38418	0.29084	0.41659	0.28848	0.63624	0.39476	0.41778	0.45548	0.50188	0.4395	0.64828	0.54421	0.42465	0.47594	0.42924	0.58016	0.54891	0.61494	0.60815	0.35364	0.52565	0.30175	0.38667	0.50292	0.58289	0.33885	0.31671	0.38461
935.19	0.53414	0.49135	0.507	0.47497	0.35919	0.6192	0.54011	0.6041	0.37433	0.34984	0.57001	0.5011	0.48653	0.41187	0.36871	0.279	0.48952	0.52592	0.58001	0.55921	0.48018	0.3851	0.29441	0.42046	0.29534	0.63621	0.39925	0.42199	0.45738	0.50374	0.44331	0.64769	0.5475	0.42779	0.47779	0.43355	0.58143	0.55002	0.61715	0.60952	0.35563	0.52777	0.30608	0.39149	0.50455	0.58416	0.34412	0.32155	0.38742
938.38	0.53456	0.49268	0.50789	0.47724	0.36498	0.62016	0.54305	0.60507	0.37756	0.3553	0.57022	0.50236	0.48916	0.41544	0.37314	0.28415	0.49131	0.5292	0.58001	0.55983	0.48158	0.38602	0.2978	0.42423	0.30213	0.63594	0.40342	0.42605	0.45916	0.50574	0.4466	0.64706	0.55047	0.43091	0.4794	0.43789	0.58235	0.55114	0.61878	0.61095	0.35757	0.53047	0.31049	0.39624	0.50621	0.58488	0.34938	0.32627	0.39019
941.57	0.53494	0.49388	0.50877	0.4793	0.37089	0.6207	0.54586	0.60551	0.38081	0.36052	0.57046	0.5036	0.4918	0.41886	0.37757	0.28934	0.493	0.53217	0.58018	0.5602	0.48287	0.38698	0.30105	0.42792	0.30882	0.63554	0.40739	0.43016	0.46063	0.50739	0.44953	0.64603	0.5533	0.43407	0.48078	0.44214	0.58292	0.55229	0.61986	0.61227	0.35911	0.53315	0.31492	0.40058	0.50774	0.58517	0.35473	0.33083	0.39286
944.76	0.53528	0.49504	0.50961	0.48125	0.37685	0.62122	0.54876	0.60589	0.38414	0.36577	0.57116	0.50466	0.49441	0.42197	0.38203	0.29442	0.49479	0.53525	0.58063	0.56096	0.48412	0.38802	0.30435	0.43172	0.31549	0.63594	0.41123	0.43434	0.46196	0.50905	0.45227	0.64556	0.55572	0.43732	0.482	0.44663	0.58346	0.55372	0.621	0.61393	0.3607	0.53584	0.31942	0.40487	0.5092	0.58565	0.3601	0.33529	0.39557
947.95	0.53551	0.49582	0.51066	0.48314	0.38294	0.6219	0.55152	0.60615	0.38764	0.37093	0.57198	0.50564	0.49706	0.42518	0.38661	0.29951	0.49658	0.53816	0.58099	0.56165	0.48523	0.38915	0.3076	0.43558	0.32215	0.63646	0.41501	0.43854	0.46312	0.51063	0.45477	0.64513	0.55807	0.44051	0.48333	0.45109	0.58389	0.55486	0.62197	0.61524	0.36226	0.53834	0.32402	0.40888	0.51057	0.58662	0.36564	0.33968	0.39825
951.14	0.53562	0.49653	0.51168	0.48514	0.38914	0.62253	0.55415	0.60624	0.39108	0.37624	0.57251	0.50648	0.49966	0.42845	0.39117	0.30485	0.49838	0.541	0.58116	0.56242	0.48605	0.39037	0.31086	0.43953	0.32889	0.63719	0.41872	0.44269	0.46423	0.51218	0.45712	0.64515	0.56018	0.44376	0.48438	0.45544	0.58393	0.55596	0.62234	0.6164	0.36394	0.54051	0.32873	0.41302	0.51178	0.58744	0.3713	0.3443	0.40093
954.34	0.53579	0.49723	0.51264	0.48703	0.39543	0.62304	0.55675	0.60657	0.39449	0.38149	0.57289	0.50702	0.50225	0.43149	0.39587	0.31025	0.50026	0.54364	0.58118	0.56327	0.48693	0.39169	0.3143	0.44343	0.33577	0.6379	0.42251	0.44678	0.46544	0.51352	0.45954	0.64537	0.56255	0.44689	0.48556	0.45984	0.5842	0.55706	0.62305	0.61752	0.3657	0.54256	0.33343	0.41715	0.51276	0.58845	0.37697	0.34892	0.40348
957.53	0.53575	0.49805	0.51353	0.48912	0.40173	0.62371	0.55929	0.60703	0.39812	0.3869	0.57344	0.50772	0.50489	0.43464	0.40052	0.31566	0.50218	0.54642	0.58142	0.56399	0.48791	0.39313	0.31776	0.44739	0.34273	0.63865	0.42637	0.45111	0.46656	0.51491	0.46206	0.64534	0.5649	0.45018	0.48689	0.46423	0.58463	0.55824	0.62378	0.61867	0.36767	0.54506	0.33832	0.42143	0.51418	0.58989	0.38274	0.35367	0.40621
960.72	0.53576	0.49897	0.51442	0.49124	0.40795	0.6245	0.56181	0.6075	0.40152	0.39226	0.57372	0.50845	0.50748	0.43796	0.40509	0.32118	0.50403	0.5491	0.58148	0.56468	0.48899	0.39436	0.32129	0.45115	0.34969	0.63915	0.43039	0.45523	0.46791	0.51631	0.46445	0.64508	0.56717	0.45349	0.48827	0.46849	0.58514	0.5593	0.62473	0.6197	0.3696	0.54712	0.34313	0.42571	0.51528	0.59088	0.38849	0.35843	0.40876
963.91	0.53593	0.49982	0.51536	0.49333	0.41408	0.62493	0.56405	0.60777	0.40501	0.39773	0.57414	0.50908	0.50998	0.44126	0.40974	0.32667	0.50618	0.55163	0.58146	0.56531	0.48993	0.3958	0.32481	0.45498	0.35665	0.63945	0.43435	0.45946	0.46928	0.5177	0.4668	0.6449	0.56944	0.45664	0.4896	0.47265	0.58538	0.56031	0.62535	0.62076	0.37154	0.5492	0.34795	0.42998	0.51668	0.59162	0.39426	0.3632	0.41133
967.1	0.53613	0.50056	0.51646	0.49536	0.42043	0.62523	0.56641	0.60782	0.4085	0.40315	0.57443	0.50973	0.51261	0.44437	0.41447	0.33219	0.50836	0.55415	0.58155	0.56578	0.49078	0.39716	0.32832	0.45873	0.36365	0.63967	0.43824	0.46358	0.4705	0.51902	0.46915	0.64457	0.57136	0.45983	0.4909	0.47678	0.58553	0.56125	0.6258	0.62165	0.37349	0.55128	0.35285	0.4343	0.51777	0.59252	0.40019	0.368	0.41406
970.29	0.53598	0.50136	0.51717	0.49746	0.42649	0.62553	0.56826	0.60788	0.41185	0.40856	0.57462	0.51041	0.51492	0.44775	0.41903	0.33795	0.51037	0.55675	0.5813	0.56658	0.49173	0.39857	0.33183	0.46246	0.37063	0.63953	0.44221	0.4676	0.47179	0.52032	0.47128	0.64404	0.57336	0.46301	0.49218	0.48094	0.58564	0.56227	0.62623	0.62237	0.37571	0.55325	0.35777	0.43848	0.5192	0.59359	0.4061	0.37289	0.41656
973.49	0.53607	0.50192	0.51804	0.49947	0.43272	0.62539	0.57012	0.60758	0.41533	0.41379	0.5747	0.51107	0.5173	0.4508	0.42357	0.3434	0.51245	0.55882	0.58112	0.56688	0.49256	0.4	0.33537	0.46607	0.37757	0.63912	0.44595	0.47145	0.47307	0.5213	0.47322	0.64313	0.57515	0.46612	0.49339	0.48493	0.58569	0.56321	0.62636	0.62298	0.37775	0.55492	0.36264	0.44253	0.52048	0.59431	0.41191	0.37769	0.41885
976.68	0.53597	0.50283	0.51891	0.50169	0.43885	0.62549	0.5719	0.60752	0.41873	0.41913	0.57476	0.51175	0.51947	0.45401	0.42792	0.34916	0.51453	0.56117	0.58104	0.56755	0.49371	0.40121	0.33899	0.46957	0.38455	0.6389	0.44985	0.47529	0.4746	0.52226	0.47554	0.64258	0.57719	0.46916	0.49469	0.48873	0.58588	0.56398	0.62678	0.62373	0.37995	0.55663	0.3674	0.44649	0.5219	0.5949	0.41761	0.38236	0.42107
979.87	0.53608	0.50377	0.51997	0.50394	0.44515	0.62562	0.57395	0.60747	0.42212	0.42443	0.57519	0.51244	0.52198	0.45724	0.43239	0.3548	0.51695	0.56331	0.58105	0.5681	0.49436	0.40276	0.34261	0.47304	0.3915	0.63889	0.45352	0.47914	0.476	0.52351	0.47752	0.64239	0.5786	0.4722	0.4958	0.49268	0.58579	0.56494	0.62688	0.62458	0.38203	0.55864	0.37235	0.4503	0.52343	0.59536	0.42344	0.38699	0.42328
983.06	0.536	0.50455	0.52068	0.50605	0.45114	0.62522	0.57576	0.60712	0.42552	0.42972	0.57547	0.51296	0.52434	0.46019	0.43673	0.36046	0.51928	0.56505	0.58118	0.56875	0.49524	0.40419	0.34625	0.47661	0.39844	0.63881	0.45735	0.4829	0.47745	0.5246	0.47939	0.64216	0.58012	0.47532	0.49702	0.49648	0.58557	0.56596	0.62689	0.62546	0.38433	0.56025	0.37724	0.45429	0.5248	0.59617	0.429	0.39173	0.42517
986.25	0.53624	0.50583	0.52193	0.50861	0.45765	0.6257	0.57779	0.6075	0.42915	0.43527	0.57608	0.51392	0.52683	0.46355	0.44131	0.36633	0.522	0.56757	0.58124	0.5695	0.49629	0.40586	0.34992	0.4801	0.40544	0.63905	0.46113	0.48668	0.47894	0.52551	0.48167	0.64202	0.582	0.47862	0.49852	0.50047	0.58601	0.56711	0.62747	0.62647	0.38681	0.56233	0.38229	0.45822	0.52625	0.59747	0.43494	0.39665	0.42734
989.44	0.53624	0.50656	0.52284	0.51095	0.46359	0.62555	0.57967	0.60736	0.43272	0.44059	0.57639	0.51464	0.529	0.46672	0.44554	0.37223	0.52447	0.56945	0.58131	0.57012	0.49721	0.40739	0.35366	0.48352	0.41232	0.63952	0.46477	0.49041	0.48031	0.52653	0.48331	0.64189	0.58336	0.48173	0.4998	0.50422	0.58577	0.56817	0.62744	0.6277	0.38933	0.56435	0.38741	0.4621	0.52774	0.5985	0.44084	0.40139	0.42923
992.64	0.53612	0.50761	0.52391	0.51357	0.46987	0.62582	0.58161	0.60756	0.43635	0.44606	0.57664	0.51528	0.53131	0.46987	0.44996	0.37821	0.52705	0.57166	0.5813	0.57099	0.49811	0.40909	0.35743	0.48695	0.4192	0.63976	0.46855	0.49407	0.4819	0.52767	0.48523	0.64173	0.58498	0.48505	0.5013	0.50804	0.58589	0.56937	0.62767	0.62868	0.3918	0.56573	0.39267	0.4658	0.52937	0.59941	0.44672	0.40626	0.4313
995.83	0.53608	0.50831	0.52479	0.51589	0.47599	0.62581	0.58314	0.60733	0.43986	0.4512	0.57676	0.51575	0.5335	0.47265	0.45441	0.38373	0.52962	0.57356	0.58113	0.57154	0.49911	0.41088	0.36128	0.4903	0.42611	0.63995	0.47223	0.49756	0.48342	0.52861	0.48691	0.6415	0.58653	0.48827	0.50279	0.5119	0.58609	0.57061	0.62817	0.62995	0.39441	0.56722	0.39784	0.46968	0.53107	0.60043	0.45245	0.41107	0.43322
[truncated: 126 more columns]
