# Supplementary material for: Comparison of Imaging Models for Spectral Unmixing in Oil Painting
Source: Sensors (Basel). 2021 Apr 2;21(7):2471. doi: 10.3390/s21072471 (PMC8038140; doi:10.3390/s21072471)
Supplement: Supplementary file 1 [file sensors-21-02471-s001.zip › supplementary_material/readme.txt]

Here we provide the supplementary material to the article: 
"Comparison of imaging models for spectral unmixing in oil painting"
by F.Grillini, J.B.Thomas, and S.George (2021).

Please properly refer to the article when using the data.

Two spreadsheets are provided. Both utilize the same notations for the naming of the mixtures, 
the pigments names are found in Table 2 in the article. 
The labels refer to relative pigments abundances with the following rules:
- X, endmember, 100% of that pigment,
- XY, ratio 1:1 between the 2 pigments,
- Xy, ratio 2:1, with X being the most concentrated,
- Xyz, ratio 2:1:1, with X being the most concentrated

1) 'mockups_concentration.xlsx' -- Concentration ground truth
2) 'mockups_reflectance.xlsx' -- Reflectance factor measurements
